# Supplementary material for: ﻿An overview of Melanommataceae (Pleosporales, Dothideomycetes): Current insight into the host associations and geographical distribution with some interesting novel additions from plant litter
Source: MycoKeys. 2024 Jun 17;106:43–96. doi: 10.3897/mycokeys.106.125044 (PMC11196893; doi:10.3897/mycokeys.106.125044)
Supplement: XML Treatment for Bertiella fici [file mycokeys.106.125044-treatment2.xml]

<!DOCTYPE tp:taxon-treatment
  PUBLIC "-//TaxonX//DTD Taxonomic Treatment Publishing DTD v0 20100105//EN" "tax-treatment-NSO.dtd">
<tp:taxon-treatment xmlns:tp="http://www.plazi.org/taxpub"><tp:treatment-meta><kwd-group><label>Taxon classification</label><kwd>
                <named-content content-type="kingdom">Fungi</named-content>
              </kwd></kwd-group><mixed-citation publication-type="journal"><person-group><name><surname>Tennakoon</surname><given-names>Danushka S.</given-names></name><name><surname>Thambugala</surname><given-names>Kasun M.</given-names></name><name><surname>de Silva</surname><given-names>Nimali I.</given-names></name><name><surname>Song</surname><given-names>Hai-Yan</given-names></name><name><surname>Suwannarach</surname><given-names>Nakarin</given-names></name><name><surname>Chen</surname><given-names>Fu-Sheng</given-names></name><name><surname>Hu</surname><given-names>Dian-Ming</given-names></name></person-group><article-title>﻿An overview of <tp:taxon-name><tp:taxon-name-part taxon-name-part-type="family">Melanommataceae</tp:taxon-name-part></tp:taxon-name> (<tp:taxon-name><tp:taxon-name-part taxon-name-part-type="order">Pleosporales</tp:taxon-name-part></tp:taxon-name>, <tp:taxon-name><tp:taxon-name-part taxon-name-part-type="class">Dothideomycetes</tp:taxon-name-part></tp:taxon-name>): Current insight into the host associations and geographical distribution with some interesting novel additions from plant litter</article-title><source>MycoKeys</source><day>17</day><month>06</month><year>2024</year><volume>106</volume><fpage>43</fpage><lpage>96</lpage><pub-id pub-id-type="doi">10.3897/mycokeys.106.125044</pub-id></mixed-citation></tp:treatment-meta><tp:nomenclature><label>﻿</label><tp:taxon-name>
              <object-id xmlns:xlink="http://www.w3.org/1999/xlink" content-type="arpha" xlink:type="simple">195DBFB0-73A4-540D-93B9-4705954530BC</object-id>
              <tp:taxon-name-part taxon-name-part-type="genus" reg="Bertiella">Bertiella</tp:taxon-name-part>
              <tp:taxon-name-part taxon-name-part-type="species" reg="fici">fici</tp:taxon-name-part>
              <object-id xmlns:xlink="http://www.w3.org/1999/xlink" xlink:type="simple">Index Fungorum: IF555314</object-id>
              <object-id xmlns:xlink="http://www.w3.org/1999/xlink" xlink:type="simple">Facesoffungi Number: FoF09317</object-id>
            </tp:taxon-name><tp:taxon-authority>Tennakoon, C.H. Kuo &amp; K.D. Hyde, Fungal Diversity 108: 29 (2021)</tp:taxon-authority><xref ref-type="fig" rid="F3">Fig. 4</xref></tp:nomenclature><tp:treatment-sec sec-type="description" id="SECID0ESPIM"><title>Description.</title><p><bold><italic>Saprobic</italic></bold> on dead leaves of <italic><tp:taxon-name><tp:taxon-name-part taxon-name-part-type="genus" reg="Cinnamomum">Cinnamomum</tp:taxon-name-part><tp:taxon-name-part taxon-name-part-type="species" reg="verum">verum</tp:taxon-name-part></tp:taxon-name></italic> J. Presl (<tp:taxon-name><tp:taxon-name-part taxon-name-part-type="family">Lauraceae</tp:taxon-name-part></tp:taxon-name>). <bold>Sexual morph: <italic>Ascomata</italic></bold> 160–220 × 230–280 µm (<italic>x̄</italic> = 180 × 240 μm, n = 15), solitary or scattered, semi-immersed to superficial, appeared as black dots on host surface, globose to subglobose, glabrous, unilocular, ostiolate. <bold><italic>Peridium</italic></bold> 12–20 μm wide, thick-walled, carbonaceous, composed of several layers of brown to dark brown pseudoparenchymatous cells, cells towards the inside hyaline, arranged in a <bold><italic>textura angularis</italic></bold>, fusing at the outside indistinguishable from the host tissues. <bold><italic>Hamathecium</italic></bold> comprising numerous, 1–2 µm wide, hyaline, septate, cellular pseudoparaphyses. <bold><italic>Asci</italic></bold> 50–60 × 7.5–8.5 μm (<italic>x̄</italic> = 52 × 7.8 μm, n = 20), 8-spored, bitunicate, fissitunicate, cylindrical to cylindrical-clavate, short pedicellate, apically rounded, with a distinct ocular chamber. <bold><italic>Ascospores</italic></bold> 14–18 × 4–5 μm (<italic>x̄</italic> = 15 × 4.2 μm, n = 40), overlapping, 1–2-seriate, fusiform, initially hyaline, becoming yellowish-brown at maturity, 1-septate, slightly curved, slightly constricted at the septum, guttulate, smooth-walled. <bold>Asexual morph</bold>: Undetermined.</p><fig id="F3" position="float" orientation="portrait"><object-id xmlns:xlink="http://www.w3.org/1999/xlink" content-type="doi" xlink:type="simple">10.3897/mycokeys.106.125044.figure4</object-id><object-id xmlns:xlink="http://www.w3.org/1999/xlink" content-type="arpha" xlink:type="simple">66ED2E62-5820-57B6-A3B1-5E540DBD3B2A</object-id><label>Figure 4.</label><caption><p><italic><tp:taxon-name><tp:taxon-name-part taxon-name-part-type="genus" reg="Bertiella">Bertiella</tp:taxon-name-part><tp:taxon-name-part taxon-name-part-type="species" reg="fici">fici</tp:taxon-name-part></tp:taxon-name></italic> (<abbrev xmlns:xlink="http://www.w3.org/1999/xlink" xlink:title="Herbarium of Department of Biology" id="ABBRID0E2RIM" xlink:type="simple">CMUB</abbrev> 40045, new host record) <bold>a</bold> appearance of ascomata on the host <bold>b, c</bold> close-up of ascomata <bold>d</bold> vertical section of an ascoma <bold>e</bold> peridium <bold>f</bold> pseudoparaphyses <bold>g, h</bold> asci <bold>i–n</bold> ascospores. Scale bars: 75 µm (<bold>d</bold>); 10 µm (<bold>e</bold>); 20 µm (<bold>f–h</bold>); 7 µm (<bold>i–n</bold>).</p></caption><graphic xmlns:xlink="http://www.w3.org/1999/xlink" xlink:href="mycokeys-106-043-g004.jpg" position="float" orientation="portrait" xlink:type="simple" id="oo_1072305.jpg"><uri content-type="original_file" xlink:type="simple">https://binary.pensoft.net/fig/1072305</uri></graphic></fig></tp:treatment-sec><tp:treatment-sec sec-type="material" id="SECID0E1SIM"><title>Material examined.</title><p>Thailand, Chiang Rai, Doi Mae Salong Mountain, on a dead leaf of <italic><tp:taxon-name><tp:taxon-name-part taxon-name-part-type="genus" reg="Cinnamomum">Cinnamomum</tp:taxon-name-part><tp:taxon-name-part taxon-name-part-type="species" reg="verum">verum</tp:taxon-name-part></tp:taxon-name></italic> (<tp:taxon-name><tp:taxon-name-part taxon-name-part-type="family">Lauraceae</tp:taxon-name-part></tp:taxon-name>), 15 June 2020, D. S. Tennakoon, DMS002 (<abbrev xmlns:xlink="http://www.w3.org/1999/xlink" xlink:title="Herbarium of Department of Biology" id="ABBRID0EQTIM" xlink:type="simple">CMUB</abbrev> 40045).</p></tp:treatment-sec><tp:treatment-sec sec-type="Known hosts" id="SECID0EUTIM"><title>Known hosts.</title><p><italic><tp:taxon-name><tp:taxon-name-part taxon-name-part-type="genus" reg="Cinnamomum">Cinnamomum</tp:taxon-name-part><tp:taxon-name-part taxon-name-part-type="species" reg="verum">verum</tp:taxon-name-part></tp:taxon-name></italic> and <italic><tp:taxon-name><tp:taxon-name-part taxon-name-part-type="genus" reg="Ficus">Ficus</tp:taxon-name-part><tp:taxon-name-part taxon-name-part-type="species" reg="septica">septica</tp:taxon-name-part></tp:taxon-name></italic> (<xref ref-type="bibr" rid="B258">Tennakoon et al. 2021</xref>; this study).</p></tp:treatment-sec><tp:treatment-sec sec-type="distribution" id="SECID0EUUIM"><title>Known distribution.</title><p>China and Thailand (<xref ref-type="bibr" rid="B258">Tennakoon et al. 2021</xref>; this study)</p></tp:treatment-sec><tp:treatment-sec sec-type="notes" id="SECID0E5UIM"><title>Notes.</title><p><italic><tp:taxon-name><tp:taxon-name-part taxon-name-part-type="genus" reg="Bertiella">Bertiella</tp:taxon-name-part><tp:taxon-name-part taxon-name-part-type="species" reg="fici">fici</tp:taxon-name-part></tp:taxon-name></italic> was introduced by <xref ref-type="bibr" rid="B258">Tennakoon et al. (2021)</xref> from dead leaves of <italic><tp:taxon-name><tp:taxon-name-part taxon-name-part-type="genus" reg="Ficus">Ficus</tp:taxon-name-part><tp:taxon-name-part taxon-name-part-type="species" reg="septica">septica</tp:taxon-name-part></tp:taxon-name></italic> in China. The morphological characteristics of our collection (<abbrev xmlns:xlink="http://www.w3.org/1999/xlink" xlink:title="Herbarium of Department of Biology" id="ABBRID0E5VIM" xlink:type="simple">CMUB</abbrev> 40045) tally well with the <italic><tp:taxon-name><tp:taxon-name-part taxon-name-part-type="genus" reg="Bertiella">B.</tp:taxon-name-part><tp:taxon-name-part taxon-name-part-type="species" reg="fici">fici</tp:taxon-name-part></tp:taxon-name></italic> in having solitary or scattered, semi-immersed to superficial ascomata, cylindrical to cylindrical-clavate asci and yellowish-brown, 1-septate ascospores with overlapping size ranges (<xref ref-type="bibr" rid="B258">Tennakoon et al. 2021</xref>). Multi-gene phylogeny (<abbrev xmlns:xlink="http://www.w3.org/1999/xlink" xlink:title="28S large subunit rDNA" id="ABBRID0ERWIM" xlink:type="simple">LSU</abbrev>, <abbrev xmlns:xlink="http://www.w3.org/1999/xlink" xlink:title="18S small subunit rDNA" id="ABBRID0EVWIM" xlink:type="simple">SSU</abbrev>, <abbrev xmlns:xlink="http://www.w3.org/1999/xlink" xlink:title="internal transcribed spacer" id="ABBRID0EZWIM" xlink:type="simple">ITS</abbrev> and <italic><abbrev xmlns:xlink="http://www.w3.org/1999/xlink" xlink:title="translation elongation factor 1-alpha gene" id="ABBRID0E5WIM" xlink:type="simple">tef1-α</abbrev></italic>) also indicates that our collection nested with <italic><tp:taxon-name><tp:taxon-name-part taxon-name-part-type="genus" reg="Bertiella">B.</tp:taxon-name-part><tp:taxon-name-part taxon-name-part-type="species" reg="fici">fici</tp:taxon-name-part></tp:taxon-name></italic> isolates in a 100% <abbrev xmlns:xlink="http://www.w3.org/1999/xlink" xlink:title="Maximum Likelihood" id="ABBRID0ENXIM" xlink:type="simple">ML</abbrev> and 1.00 BYPP supported clade. This was further confirmed by having only two nucleotide differences in the <abbrev xmlns:xlink="http://www.w3.org/1999/xlink" xlink:title="28S large subunit rDNA" id="ABBRID0ERXIM" xlink:type="simple">LSU</abbrev> and <abbrev xmlns:xlink="http://www.w3.org/1999/xlink" xlink:title="18S small subunit rDNA" id="ABBRID0EVXIM" xlink:type="simple">SSU</abbrev> genes between our collection and the type of <italic><tp:taxon-name><tp:taxon-name-part taxon-name-part-type="genus" reg="Bertiella">Bertiella</tp:taxon-name-part><tp:taxon-name-part taxon-name-part-type="species" reg="fici">fici</tp:taxon-name-part></tp:taxon-name></italic>. Thus, we conclude our collection as a new host record of <italic><tp:taxon-name><tp:taxon-name-part taxon-name-part-type="genus" reg="Bertiella">Bertiella</tp:taxon-name-part><tp:taxon-name-part taxon-name-part-type="species" reg="fici">fici</tp:taxon-name-part></tp:taxon-name></italic> from <italic><tp:taxon-name><tp:taxon-name-part taxon-name-part-type="genus" reg="Cinnamomum">Cinnamomum</tp:taxon-name-part><tp:taxon-name-part taxon-name-part-type="species" reg="verum">verum</tp:taxon-name-part></tp:taxon-name></italic>. In addition, this is the first <italic><tp:taxon-name><tp:taxon-name-part taxon-name-part-type="genus" reg="Bertiella">Bertiella</tp:taxon-name-part><tp:taxon-name-part taxon-name-part-type="species" reg="fici">fici</tp:taxon-name-part></tp:taxon-name></italic> record from Thailand.</p></tp:treatment-sec><ref-list><ref id="B258"><mixed-citation xmlns:xlink="http://www.w3.org/1999/xlink" xlink:type="simple"><person-group><name name-style="western"><surname>Tennakoon</surname><given-names>DS</given-names></name><name name-style="western"><surname>Kuo</surname><given-names>CH</given-names></name><name name-style="western"><surname>Maharachchikumbura</surname><given-names>SSN</given-names></name><name name-style="western"><surname>Thambugala</surname><given-names>KM</given-names></name><name name-style="western"><surname>Gentekaki</surname><given-names>E</given-names></name><name name-style="western"><surname>Phillips</surname><given-names>AJ</given-names></name><name name-style="western"><surname>Bhat</surname><given-names>DJ</given-names></name><name name-style="western"><surname>Wanasinghe</surname><given-names>DN</given-names></name><name name-style="western"><surname>de</surname><given-names>Silva NI</given-names></name><name name-style="western"><surname>Promputtha</surname><given-names>I</given-names></name><name name-style="western"><surname>Hyde</surname><given-names>KD</given-names></name></person-group> (<year>2021</year>) <article-title>Taxonomic and phylogenetic contributions to <italic><tp:taxon-name><tp:taxon-name-part taxon-name-part-type="genus">Celtis</tp:taxon-name-part><tp:taxon-name-part taxon-name-part-type="species">formosana</tp:taxon-name-part></tp:taxon-name></italic>, <italic><tp:taxon-name><tp:taxon-name-part taxon-name-part-type="genus">Ficus</tp:taxon-name-part><tp:taxon-name-part taxon-name-part-type="species">ampelas</tp:taxon-name-part></tp:taxon-name></italic>, <italic><tp:taxon-name><tp:taxon-name-part taxon-name-part-type="genus">F.</tp:taxon-name-part><tp:taxon-name-part taxon-name-part-type="species">septica</tp:taxon-name-part></tp:taxon-name></italic>, <italic><tp:taxon-name><tp:taxon-name-part taxon-name-part-type="genus">Macaranga</tp:taxon-name-part><tp:taxon-name-part taxon-name-part-type="species">tanarius</tp:taxon-name-part></tp:taxon-name></italic> and <italic><tp:taxon-name><tp:taxon-name-part taxon-name-part-type="genus">Morus</tp:taxon-name-part><tp:taxon-name-part taxon-name-part-type="species">australis</tp:taxon-name-part></tp:taxon-name></italic> leaf litter inhabiting microfungi.</article-title><source>Fungal Diversity</source><volume>108</volume>(<issue>1</issue>): <fpage>1</fpage>–<lpage>215</lpage>. <ext-link xlink:href="10.1007/s13225-021-00474-w" ext-link-type="doi" xlink:type="simple">https://doi.org/10.1007/s13225-021-00474-w</ext-link></mixed-citation></ref></ref-list></tp:taxon-treatment>
