# Supplementary material for: ﻿An overview of Melanommataceae (Pleosporales, Dothideomycetes): Current insight into the host associations and geographical distribution with some interesting novel additions from plant litter
Source: MycoKeys. 2024 Jun 17;106:43–96. doi: 10.3897/mycokeys.106.125044 (PMC11196893; doi:10.3897/mycokeys.106.125044)
Supplement: XML Treatment for Byssosphaeria [file mycokeys.106.125044-treatment3.xml]

<!DOCTYPE tp:taxon-treatment
  PUBLIC "-//TaxonX//DTD Taxonomic Treatment Publishing DTD v0 20100105//EN" "tax-treatment-NSO.dtd">
<tp:taxon-treatment xmlns:tp="http://www.plazi.org/taxpub"><tp:treatment-meta><kwd-group><label>Taxon classification</label><kwd>
                <named-content content-type="kingdom">Fungi</named-content>
              </kwd></kwd-group><mixed-citation publication-type="journal"><person-group><name><surname>Tennakoon</surname><given-names>Danushka S.</given-names></name><name><surname>Thambugala</surname><given-names>Kasun M.</given-names></name><name><surname>de Silva</surname><given-names>Nimali I.</given-names></name><name><surname>Song</surname><given-names>Hai-Yan</given-names></name><name><surname>Suwannarach</surname><given-names>Nakarin</given-names></name><name><surname>Chen</surname><given-names>Fu-Sheng</given-names></name><name><surname>Hu</surname><given-names>Dian-Ming</given-names></name></person-group><article-title>﻿An overview of <tp:taxon-name><tp:taxon-name-part taxon-name-part-type="family">Melanommataceae</tp:taxon-name-part></tp:taxon-name> (<tp:taxon-name><tp:taxon-name-part taxon-name-part-type="order">Pleosporales</tp:taxon-name-part></tp:taxon-name>, <tp:taxon-name><tp:taxon-name-part taxon-name-part-type="class">Dothideomycetes</tp:taxon-name-part></tp:taxon-name>): Current insight into the host associations and geographical distribution with some interesting novel additions from plant litter</article-title><source>MycoKeys</source><day>17</day><month>06</month><year>2024</year><volume>106</volume><fpage>43</fpage><lpage>96</lpage><pub-id pub-id-type="doi">10.3897/mycokeys.106.125044</pub-id></mixed-citation></tp:treatment-meta><tp:nomenclature><label>﻿</label><tp:taxon-name>
              <object-id xmlns:xlink="http://www.w3.org/1999/xlink" content-type="arpha" xlink:type="simple">87E4DA73-FB1A-5EEC-9524-A5DF9E37FD7B</object-id>
              <tp:taxon-name-part taxon-name-part-type="genus" reg="Byssosphaeria">Byssosphaeria</tp:taxon-name-part>
            </tp:taxon-name><tp:taxon-authority>Cooke</tp:taxon-authority></tp:nomenclature><tp:treatment-sec sec-type="notes" id="SECID0EF1IM"><title>Notes.</title><p><xref ref-type="bibr" rid="B39">Cooke and Plowright (1879)</xref> established <italic><tp:taxon-name><tp:taxon-name-part taxon-name-part-type="genus" reg="Byssosphaeria">Byssosphaeria</tp:taxon-name-part></tp:taxon-name></italic> to accommodate <italic><tp:taxon-name><tp:taxon-name-part taxon-name-part-type="genus" reg="Byssosphaeria">B.</tp:taxon-name-part><tp:taxon-name-part taxon-name-part-type="species" reg="keithii">keithii</tp:taxon-name-part></tp:taxon-name></italic> as the type species. <italic><tp:taxon-name><tp:taxon-name-part taxon-name-part-type="genus" reg="Byssosphaeria">Byssosphaeria</tp:taxon-name-part></tp:taxon-name></italic> species have superficial ascomata with bright yellow, orange or red flat apices around the ostiole, with dependent hyphal appendages that merge with the subiculum below and hyaline ascospores (<xref ref-type="bibr" rid="B264">Tian et al. 2015</xref>; <xref ref-type="bibr" rid="B257">Tennakoon et al. 2018</xref>). Species have cosmopolitan distribution as saprobes in various plant substrates (e.g. dead leaves, wood). As well, <italic><tp:taxon-name><tp:taxon-name-part taxon-name-part-type="genus" reg="Byssosphaeria">Byssosphaeria</tp:taxon-name-part></tp:taxon-name></italic> species have been reported from 15 plant families (Fig. <xref ref-type="fig" rid="F9">10</xref>). Currently, there are 18 accepted species in <xref ref-type="bibr" rid="B234">Species Fungorum (2024)</xref>.</p></tp:treatment-sec><tp:treatment-sec><!--Section generated to contain objects referenced in tp:taxon-treatment.--><fig id="F9" position="float" orientation="portrait"><object-id xmlns:xlink="http://www.w3.org/1999/xlink" content-type="doi" xlink:type="simple">10.3897/mycokeys.106.125044.figure10</object-id><object-id xmlns:xlink="http://www.w3.org/1999/xlink" content-type="arpha" xlink:type="simple">85672A0F-A194-5AA3-8074-6FB9EA9F221B</object-id><label>Figure 10.</label><caption><p>The melanommataceous species distribution through plant host families.</p></caption><graphic xmlns:xlink="http://www.w3.org/1999/xlink" xlink:href="mycokeys-106-043-g010.jpg" position="float" orientation="portrait" xlink:type="simple" id="oo_1072311.jpg"><uri content-type="original_file" xlink:type="simple">https://binary.pensoft.net/fig/1072311</uri></graphic></fig></tp:treatment-sec><ref-list><ref id="B39"><mixed-citation xmlns:xlink="http://www.w3.org/1999/xlink" xlink:type="simple"><person-group><name name-style="western"><surname>Cooke</surname><given-names>MC</given-names></name><name name-style="western"><surname>Plowright</surname><given-names>CB</given-names></name></person-group> (<year>1879</year>) <article-title>British Sphaeriacei.</article-title><source>Grevillea</source><volume>7</volume>: <fpage>77</fpage>–<lpage>89</lpage>. <ext-link xlink:href="10.1093/nq/s5-XII.292.89b" ext-link-type="doi" xlink:type="simple">https://doi.org/10.1093/nq/s5-XII.292.89b</ext-link></mixed-citation></ref><ref id="B264"><mixed-citation xmlns:xlink="http://www.w3.org/1999/xlink" xlink:type="simple"><person-group><name name-style="western"><surname>Tian</surname><given-names>Q</given-names></name><name name-style="western"><surname>Liu</surname><given-names>JK</given-names></name><name name-style="western"><surname>Hyde</surname><given-names>KD</given-names></name><name name-style="western"><surname>Wanasinghe</surname><given-names>DN</given-names></name><name name-style="western"><surname>Boonmee</surname><given-names>S</given-names></name><name name-style="western"><surname>Jayasiri</surname><given-names>SC</given-names></name><name name-style="western"><surname>Luo</surname><given-names>ZL</given-names></name><name name-style="western"><surname>Taylor</surname><given-names>JE</given-names></name><name name-style="western"><surname>Phillips</surname><given-names>AJL</given-names></name><name name-style="western"><surname>Bhat</surname><given-names>DJ</given-names></name><name name-style="western"><surname>Li</surname><given-names>WJ</given-names></name><name name-style="western"><surname>Ariyawansa</surname><given-names>H</given-names></name><name name-style="western"><surname>Thambugala</surname><given-names>KM</given-names></name><name name-style="western"><surname>Gareth Jones</surname><given-names>EB</given-names></name><name name-style="western"><surname>Chomnunti</surname><given-names>P</given-names></name><name name-style="western"><surname>Bahkali</surname><given-names>AH</given-names></name><name name-style="western"><surname>Xu</surname><given-names>JC</given-names></name><name name-style="western"><surname>Camporesi</surname><given-names>E</given-names></name></person-group> (<year>2015</year>) <article-title>Phylogenetic relationships and morphological reappraisal of <tp:taxon-name><tp:taxon-name-part taxon-name-part-type="family">Melanommataceae</tp:taxon-name-part></tp:taxon-name> (<tp:taxon-name><tp:taxon-name-part taxon-name-part-type="order">Pleosporales</tp:taxon-name-part></tp:taxon-name>).</article-title><source>Fungal Diversity</source><volume>74</volume>(<issue>1</issue>): <fpage>267</fpage>–<lpage>324</lpage>. <ext-link xlink:href="10.1007/s13225-015-0350-9" ext-link-type="doi" xlink:type="simple">https://doi.org/10.1007/s13225-015-0350-9</ext-link></mixed-citation></ref><ref id="B257"><mixed-citation xmlns:xlink="http://www.w3.org/1999/xlink" xlink:type="simple"><person-group><name name-style="western"><surname>Tennakoon</surname><given-names>DS</given-names></name><name name-style="western"><surname>Jeewon</surname><given-names>R</given-names></name><name name-style="western"><surname>Kuo</surname><given-names>CH</given-names></name><name name-style="western"><surname>Hyde</surname><given-names>KD</given-names></name></person-group> (<year>2018</year>) <article-title>Phylogenetic and morphological characterization of <italic><tp:taxon-name><tp:taxon-name-part taxon-name-part-type="genus">Byssosphaeria</tp:taxon-name-part><tp:taxon-name-part taxon-name-part-type="species">macarangae</tp:taxon-name-part></tp:taxon-name></italic> sp. nov., and <italic><tp:taxon-name><tp:taxon-name-part taxon-name-part-type="genus">B.</tp:taxon-name-part><tp:taxon-name-part taxon-name-part-type="species">taiwanense</tp:taxon-name-part></tp:taxon-name></italic> sp. nov. from <italic><tp:taxon-name><tp:taxon-name-part taxon-name-part-type="genus">Macaranga</tp:taxon-name-part><tp:taxon-name-part taxon-name-part-type="species">tanarius</tp:taxon-name-part></tp:taxon-name></italic>.</article-title><source>Phytotaxa</source><volume>364</volume>(<issue>3</issue>): <fpage>211</fpage>–<lpage>226</lpage>. <ext-link xlink:href="10.11646/phytotaxa.364.3.1" ext-link-type="doi" xlink:type="simple">https://doi.org/10.11646/phytotaxa.364.3.1</ext-link></mixed-citation></ref><ref id="B234"><mixed-citation xmlns:xlink="http://www.w3.org/1999/xlink" xlink:type="simple">Species Fungorum (<year>2024</year>) Species Fungorum. <ext-link xlink:href="http://www.indexfungorum.org" ext-link-type="uri" xlink:type="simple">http://www.indexfungorum.org</ext-link> [accessed on 15 January 2024]</mixed-citation></ref></ref-list></tp:taxon-treatment>
