# Supplementary material for: ﻿An overview of Melanommataceae (Pleosporales, Dothideomycetes): Current insight into the host associations and geographical distribution with some interesting novel additions from plant litter
Source: MycoKeys. 2024 Jun 17;106:43–96. doi: 10.3897/mycokeys.106.125044 (PMC11196893; doi:10.3897/mycokeys.106.125044)
Supplement: XML Treatment for Byssosphaeria poaceicola [file mycokeys.106.125044-treatment4.xml]

<!DOCTYPE tp:taxon-treatment
  PUBLIC "-//TaxonX//DTD Taxonomic Treatment Publishing DTD v0 20100105//EN" "tax-treatment-NSO.dtd">
<tp:taxon-treatment xmlns:tp="http://www.plazi.org/taxpub"><tp:treatment-meta><kwd-group><label>Taxon classification</label><kwd>
                <named-content content-type="kingdom">Fungi</named-content>
              </kwd></kwd-group><mixed-citation publication-type="journal"><person-group><name><surname>Tennakoon</surname><given-names>Danushka S.</given-names></name><name><surname>Thambugala</surname><given-names>Kasun M.</given-names></name><name><surname>de Silva</surname><given-names>Nimali I.</given-names></name><name><surname>Song</surname><given-names>Hai-Yan</given-names></name><name><surname>Suwannarach</surname><given-names>Nakarin</given-names></name><name><surname>Chen</surname><given-names>Fu-Sheng</given-names></name><name><surname>Hu</surname><given-names>Dian-Ming</given-names></name></person-group><article-title>﻿An overview of <tp:taxon-name><tp:taxon-name-part taxon-name-part-type="family">Melanommataceae</tp:taxon-name-part></tp:taxon-name> (<tp:taxon-name><tp:taxon-name-part taxon-name-part-type="order">Pleosporales</tp:taxon-name-part></tp:taxon-name>, <tp:taxon-name><tp:taxon-name-part taxon-name-part-type="class">Dothideomycetes</tp:taxon-name-part></tp:taxon-name>): Current insight into the host associations and geographical distribution with some interesting novel additions from plant litter</article-title><source>MycoKeys</source><day>17</day><month>06</month><year>2024</year><volume>106</volume><fpage>43</fpage><lpage>96</lpage><pub-id pub-id-type="doi">10.3897/mycokeys.106.125044</pub-id></mixed-citation></tp:treatment-meta><tp:nomenclature><label>﻿</label><tp:taxon-name>
              <object-id xmlns:xlink="http://www.w3.org/1999/xlink" content-type="arpha" xlink:type="simple">E3452DC0-B3D1-5BD7-B079-34EC81050027</object-id>
              <tp:taxon-name-part taxon-name-part-type="genus" reg="Byssosphaeria">Byssosphaeria</tp:taxon-name-part>
              <tp:taxon-name-part taxon-name-part-type="species" reg="poaceicola">poaceicola</tp:taxon-name-part>
              <object-id xmlns:xlink="http://www.w3.org/1999/xlink" xlink:type="simple">Index Fungorum: IF901733</object-id>
              <object-id xmlns:xlink="http://www.w3.org/1999/xlink" xlink:type="simple">Facesoffungi Number: FoF15542</object-id>
            </tp:taxon-name><tp:taxon-authority>Tennakoon &amp; D.M. Hu</tp:taxon-authority><tp:taxon-status xmlns:xlink="http://www.w3.org/1999/xlink" xlink:type="simple">sp. nov.</tp:taxon-status><xref ref-type="fig" rid="F4">Fig. 5</xref></tp:nomenclature><tp:treatment-sec sec-type="etymology" id="SECID0EP4IM"><title>Etymology.</title><p>Named after the host family (<tp:taxon-name><tp:taxon-name-part taxon-name-part-type="family">Poaceae</tp:taxon-name-part></tp:taxon-name>) where this fungus was collected.</p></tp:treatment-sec><tp:treatment-sec sec-type="Holotype" id="SECID0E14IM"><title>Holotype.</title><p><named-content xmlns:xlink="http://www.w3.org/1999/xlink" content-type="dwc:institutional_code" xlink:title="Herbarium of Fungi, Jiangxi Agricultural University" xlink:href="http://grbio.org/institution/jiangxi-agricultural-university" xlink:type="simple">HFJAU</named-content>10338.</p></tp:treatment-sec><tp:treatment-sec sec-type="description" id="SECID0E64IM"><title>Description.</title><p><bold><italic>Saprobic</italic></bold> on dead stem of <italic><tp:taxon-name><tp:taxon-name-part taxon-name-part-type="genus" reg="Arundo">Arundo</tp:taxon-name-part><tp:taxon-name-part taxon-name-part-type="species" reg="pliniana">pliniana</tp:taxon-name-part></tp:taxon-name></italic> Turra (<tp:taxon-name><tp:taxon-name-part taxon-name-part-type="family">Poaceae</tp:taxon-name-part></tp:taxon-name>). <bold>Sexual morph: <italic>Ascomata</italic></bold> 550–650 × 600–800 µm (<italic>x̄</italic> = 610 × 715 μm, n = 10), solitary to gregarious, superficial, dark brown to black, setose, coriaceous, unilocular, globose to subglobose, non-papillate, apex rounded with an orange to yellow ostiole, ostiole central, with pore-like opening, periphysate. <bold><italic>Peridium</italic></bold> 30–45 μm wide, thick-walled, composed of 6–7 layers of dark brown cells, orange to yellow near ostiole, arranged in <bold><italic>textura angularis</italic></bold>. <bold><italic>Hamathecium</italic></bold> 1–2.5 μm wide, comprising dense, filiform, anastomosing, septate, trabeculate pseudoparaphyses, embedded in a gelatinous matrix. <bold><italic>Asci</italic></bold> 165–180 × 12–15 μm (<italic>x̄</italic> = 171 × 13 μm, n = 20), 8-spored, bitunicate, fissitunicate, cylindrical clavate, apically rounded, long pedicellate (30–40 μm), with an indistinct ocular chamber. <bold><italic>Ascospores</italic></bold> 32–40 × 7–8 μm (<italic>x̄</italic> = 36 × 7.5 μm, n = 30), overlapping, 1–2-seriate, ellipsoid to fusiform, initially hyaline, pale brown when mature, 1-septate, constricted at the septum, slightly curved, guttulate, smooth-walled. <bold><italic>A</italic>sexual morph</bold>: Undetermined.</p><fig id="F4" position="float" orientation="portrait"><object-id xmlns:xlink="http://www.w3.org/1999/xlink" content-type="doi" xlink:type="simple">10.3897/mycokeys.106.125044.figure5</object-id><object-id xmlns:xlink="http://www.w3.org/1999/xlink" content-type="arpha" xlink:type="simple">D5EC202E-0DC8-5B7D-9AB5-80AB8D345BD4</object-id><label>Figure 5.</label><caption><p><italic><tp:taxon-name><tp:taxon-name-part taxon-name-part-type="genus" reg="Byssosphaeria">Byssosphaeria</tp:taxon-name-part><tp:taxon-name-part taxon-name-part-type="species" reg="poaceicola">poaceicola</tp:taxon-name-part></tp:taxon-name></italic> (<named-content xmlns:xlink="http://www.w3.org/1999/xlink" content-type="dwc:institutional_code" xlink:title="Herbarium of Fungi, Jiangxi Agricultural University" xlink:href="http://grbio.org/institution/jiangxi-agricultural-university" xlink:type="simple">HFJAU</named-content>10338, holotype) <bold>a, b</bold> appearance of ascomata on the host <bold>c</bold> vertical section of an ascoma <bold>d</bold> ostiole <bold>e</bold> peridium <bold>f</bold> pseudoparaphyses <bold>g–i</bold> asci <bold>j–o</bold> ascospores. Scale bars: 200 µm (<bold>c</bold>); 20 µm (<bold>d, e</bold>); 50 µm (<bold>f–i</bold>); 10 µm (<bold>j–o</bold>).</p></caption><graphic xmlns:xlink="http://www.w3.org/1999/xlink" xlink:href="mycokeys-106-043-g005.jpg" position="float" orientation="portrait" xlink:type="simple" id="oo_1072306.jpg"><uri content-type="original_file" xlink:type="simple">https://binary.pensoft.net/fig/1072306</uri></graphic></fig></tp:treatment-sec><tp:treatment-sec sec-type="material" id="SECID0EFBJM"><title>Material examined.</title><p>China, Yunnan Province, Kunming, on a dead stem of <italic><tp:taxon-name><tp:taxon-name-part taxon-name-part-type="genus" reg="Arundo">Arundo</tp:taxon-name-part><tp:taxon-name-part taxon-name-part-type="species" reg="pliniana">pliniana</tp:taxon-name-part></tp:taxon-name></italic> (<tp:taxon-name><tp:taxon-name-part taxon-name-part-type="family">Poaceae</tp:taxon-name-part></tp:taxon-name>), 22 July 2016, D. S. Tennakoon, KDS30 (<named-content xmlns:xlink="http://www.w3.org/1999/xlink" content-type="dwc:institutional_code" xlink:title="Herbarium of Fungi, Jiangxi Agricultural University" xlink:href="http://grbio.org/institution/jiangxi-agricultural-university" xlink:type="simple">HFJAU</named-content>10338, <bold><italic>holotype</italic></bold>); <italic>ibid</italic>. 28 August 2016, KDS29 (<named-content xmlns:xlink="http://www.w3.org/1999/xlink" content-type="dwc:institutional_code" xlink:title="Herbarium of Fungi, Jiangxi Agricultural University" xlink:href="http://grbio.org/institution/jiangxi-agricultural-university" xlink:type="simple">HFJAU</named-content>10337, <bold><italic>paratype</italic>).</bold></p></tp:treatment-sec><tp:treatment-sec sec-type="notes" id="SECID0EDCJM"><title>Notes.</title><p>In the combined <abbrev xmlns:xlink="http://www.w3.org/1999/xlink" xlink:title="28S large subunit rDNA" id="ABBRID0EJCJM" xlink:type="simple">LSU</abbrev>, <abbrev xmlns:xlink="http://www.w3.org/1999/xlink" xlink:title="18S small subunit rDNA" id="ABBRID0ENCJM" xlink:type="simple">SSU</abbrev>, <abbrev xmlns:xlink="http://www.w3.org/1999/xlink" xlink:title="internal transcribed spacer" id="ABBRID0ERCJM" xlink:type="simple">ITS</abbrev> and <italic><abbrev xmlns:xlink="http://www.w3.org/1999/xlink" xlink:title="translation elongation factor 1-alpha gene" id="ABBRID0EWCJM" xlink:type="simple">tef1-α</abbrev></italic> phylogenetic analysis, two strains of <italic><tp:taxon-name><tp:taxon-name-part taxon-name-part-type="genus" reg="Byssosphaeria">Byssosphaeria</tp:taxon-name-part><tp:taxon-name-part taxon-name-part-type="species" reg="poaceicola">poaceicola</tp:taxon-name-part></tp:taxon-name></italic> (<named-content xmlns:xlink="http://www.w3.org/1999/xlink" content-type="dwc:institutional_code" xlink:title="Herbarium of Fungi, Jiangxi Agricultural University" xlink:href="http://grbio.org/institution/jiangxi-agricultural-university" xlink:type="simple">HFJAU</named-content>10337 and <named-content xmlns:xlink="http://www.w3.org/1999/xlink" content-type="dwc:institutional_code" xlink:title="Herbarium of Fungi, Jiangxi Agricultural University" xlink:href="http://grbio.org/institution/jiangxi-agricultural-university" xlink:type="simple">HFJAU</named-content>10338) formed a monophyletic clade sister to <italic><tp:taxon-name><tp:taxon-name-part taxon-name-part-type="genus" reg="Byssosphaeria">By.</tp:taxon-name-part><tp:taxon-name-part taxon-name-part-type="species" reg="phoenicis">phoenicis</tp:taxon-name-part></tp:taxon-name></italic> strains (ZHKUCC 21-0122 and ZHKUCC 21-012) with 83% <abbrev xmlns:xlink="http://www.w3.org/1999/xlink" xlink:title="Maximum Likelihood" id="ABBRID0EQDJM" xlink:type="simple">ML</abbrev> and 0.99 BYPP statistical support. Morphologically, they share similarities in having superficial, dark brown to black, coriaceous, non-papillate ascomata, cylindrical clavate asci and ellipsoid to fusiform, 1-septate, pale brown ascospores (<xref ref-type="bibr" rid="B134">Kularathnage et al. 2022</xref>). Although <italic><tp:taxon-name><tp:taxon-name-part taxon-name-part-type="genus" reg="Byssosphaeria">Byssosphaeria</tp:taxon-name-part><tp:taxon-name-part taxon-name-part-type="species" reg="poaceicola">poaceicola</tp:taxon-name-part></tp:taxon-name></italic> can be distinguished from <italic><tp:taxon-name><tp:taxon-name-part taxon-name-part-type="genus" reg="Byssosphaeria">By.</tp:taxon-name-part><tp:taxon-name-part taxon-name-part-type="species" reg="phoenicis">phoenicis</tp:taxon-name-part></tp:taxon-name></italic> in their size differences of asci (165–180 × 12–15 μm vs. 100–160 × 10–15 μm) and ascospores (32–40 × 7–8 μm vs. 25–30 × 5–7 μm) (<xref ref-type="bibr" rid="B134">Kularathnage et al. 2022</xref>). In addition, a comparison of the 497 nucleotides across the <abbrev xmlns:xlink="http://www.w3.org/1999/xlink" xlink:title="internal transcribed spacer" id="ABBRID0ESEJM" xlink:type="simple">ITS</abbrev> (+5.8S) gene region of <italic><tp:taxon-name><tp:taxon-name-part taxon-name-part-type="genus" reg="Byssosphaeria">By.</tp:taxon-name-part><tp:taxon-name-part taxon-name-part-type="species" reg="poaceicola">poaceicola</tp:taxon-name-part></tp:taxon-name></italic> and <italic><tp:taxon-name><tp:taxon-name-part taxon-name-part-type="genus" reg="Byssosphaeria">By.</tp:taxon-name-part><tp:taxon-name-part taxon-name-part-type="species" reg="phoenicis">phoenicis</tp:taxon-name-part></tp:taxon-name></italic> shows 16 base pair differences (3.21%). It is interesting to notice that the <italic><tp:taxon-name><tp:taxon-name-part taxon-name-part-type="genus" reg="Byssosphaeria">Byssosphaeria</tp:taxon-name-part></tp:taxon-name></italic> species have not been collected much from <tp:taxon-name><tp:taxon-name-part taxon-name-part-type="family">Poaceae</tp:taxon-name-part></tp:taxon-name> hosts, except for bamboo species (<xref ref-type="bibr" rid="B119">Jiang et al. 2022</xref>). Based on this finding, it appears that <italic><tp:taxon-name><tp:taxon-name-part taxon-name-part-type="genus" reg="Byssosphaeria">Byssosphaeria</tp:taxon-name-part></tp:taxon-name></italic> species can adapt to a variety of habitats, although there are limited studies to investigate their diversity on various hosts and regions.</p></tp:treatment-sec><ref-list><ref id="B134"><mixed-citation xmlns:xlink="http://www.w3.org/1999/xlink" xlink:type="simple"><person-group><name name-style="western"><surname>Kularathnage</surname><given-names>ND</given-names></name><name name-style="western"><surname>Tennakoon</surname><given-names>DS</given-names></name><name name-style="western"><surname>Zhu</surname><given-names>X</given-names></name><name name-style="western"><surname>Zhou</surname><given-names>J</given-names></name><name name-style="western"><surname>Su</surname><given-names>B</given-names></name><name name-style="western"><surname>Xie</surname><given-names>Y</given-names></name><name name-style="western"><surname>Chen</surname><given-names>Q</given-names></name><name name-style="western"><surname>Calabon</surname><given-names>MS</given-names></name><name name-style="western"><surname>Kirk</surname><given-names>PM</given-names></name><name name-style="western"><surname>Senanayake</surname><given-names>IC</given-names></name><name name-style="western"><surname>Doilom</surname><given-names>M</given-names></name><name name-style="western"><surname>Xu</surname><given-names>B</given-names></name><name name-style="western"><surname>Dong</surname><given-names>W</given-names></name><name name-style="western"><surname>Song</surname><given-names>J</given-names></name></person-group> (<year>2022</year>) <article-title>Reinstating <italic><tp:taxon-name><tp:taxon-name-part taxon-name-part-type="genus">Dyfrolomyces</tp:taxon-name-part></tp:taxon-name></italic> and introducing <italic><tp:taxon-name><tp:taxon-name-part taxon-name-part-type="genus">Melomastia</tp:taxon-name-part><tp:taxon-name-part taxon-name-part-type="species">pyriformis</tp:taxon-name-part></tp:taxon-name></italic> sp. nov. (<tp:taxon-name><tp:taxon-name-part taxon-name-part-type="family">Pleurotremataceae</tp:taxon-name-part></tp:taxon-name>, <tp:taxon-name><tp:taxon-name-part taxon-name-part-type="order">Dyfrolomycetales</tp:taxon-name-part></tp:taxon-name>) from Guangdong Province, China.</article-title><source>Current Research in Environmental &amp; Applied Mycology</source><volume>13</volume>(<issue>1</issue>): <fpage>426</fpage>–<lpage>438</lpage>. <ext-link xlink:href="10.5943/cream/13/1/16" ext-link-type="doi" xlink:type="simple">https://doi.org/10.5943/cream/13/1/16</ext-link></mixed-citation></ref><ref id="B119"><mixed-citation xmlns:xlink="http://www.w3.org/1999/xlink" xlink:type="simple"><person-group><name name-style="western"><surname>Jiang</surname><given-names>H</given-names></name><name name-style="western"><surname>Phookamsak</surname><given-names>R</given-names></name><name name-style="western"><surname>Hongsanan</surname><given-names>S</given-names></name><name name-style="western"><surname>Bhat</surname><given-names>DJ</given-names></name><name name-style="western"><surname>Mortimer</surname><given-names>PE</given-names></name><name name-style="western"><surname>Suwannarach</surname><given-names>N</given-names></name><name name-style="western"><surname>Kakumyan</surname><given-names>P</given-names></name><name name-style="western"><surname>Xu</surname><given-names>J</given-names></name></person-group> (<year>2022</year>) <article-title>A review of bambusicolous <tp:taxon-name><tp:taxon-name-part taxon-name-part-type="phylum">Ascomycota</tp:taxon-name-part></tp:taxon-name> in China with an emphasis on species richness in southwest China.</article-title><source>Studies in <tp:taxon-name><tp:taxon-name-part taxon-name-part-type="kingdom">Fungi</tp:taxon-name-part></tp:taxon-name></source><volume>7</volume>(<issue>1</issue>): <fpage>1</fpage>–<lpage>33</lpage>. <ext-link xlink:href="10.48130/SIF-2022-0020" ext-link-type="doi" xlink:type="simple">https://doi.org/10.48130/SIF-2022-0020</ext-link></mixed-citation></ref></ref-list></tp:taxon-treatment>
