# Supplementary material for: ﻿An overview of Melanommataceae (Pleosporales, Dothideomycetes): Current insight into the host associations and geographical distribution with some interesting novel additions from plant litter
Source: MycoKeys. 2024 Jun 17;106:43–96. doi: 10.3897/mycokeys.106.125044 (PMC11196893; doi:10.3897/mycokeys.106.125044)
Supplement: XML Treatment for Herpotrichia [file mycokeys.106.125044-treatment6.xml]

<!DOCTYPE tp:taxon-treatment
  PUBLIC "-//TaxonX//DTD Taxonomic Treatment Publishing DTD v0 20100105//EN" "tax-treatment-NSO.dtd">
<tp:taxon-treatment xmlns:tp="http://www.plazi.org/taxpub"><tp:treatment-meta><kwd-group><label>Taxon classification</label><kwd>
                <named-content content-type="kingdom">Fungi</named-content>
              </kwd></kwd-group><mixed-citation publication-type="journal"><person-group><name><surname>Tennakoon</surname><given-names>Danushka S.</given-names></name><name><surname>Thambugala</surname><given-names>Kasun M.</given-names></name><name><surname>de Silva</surname><given-names>Nimali I.</given-names></name><name><surname>Song</surname><given-names>Hai-Yan</given-names></name><name><surname>Suwannarach</surname><given-names>Nakarin</given-names></name><name><surname>Chen</surname><given-names>Fu-Sheng</given-names></name><name><surname>Hu</surname><given-names>Dian-Ming</given-names></name></person-group><article-title>﻿An overview of <tp:taxon-name><tp:taxon-name-part taxon-name-part-type="family">Melanommataceae</tp:taxon-name-part></tp:taxon-name> (<tp:taxon-name><tp:taxon-name-part taxon-name-part-type="order">Pleosporales</tp:taxon-name-part></tp:taxon-name>, <tp:taxon-name><tp:taxon-name-part taxon-name-part-type="class">Dothideomycetes</tp:taxon-name-part></tp:taxon-name>): Current insight into the host associations and geographical distribution with some interesting novel additions from plant litter</article-title><source>MycoKeys</source><day>17</day><month>06</month><year>2024</year><volume>106</volume><fpage>43</fpage><lpage>96</lpage><pub-id pub-id-type="doi">10.3897/mycokeys.106.125044</pub-id></mixed-citation></tp:treatment-meta><tp:nomenclature><label>﻿</label><tp:taxon-name>
              <object-id xmlns:xlink="http://www.w3.org/1999/xlink" content-type="arpha" xlink:type="simple">57E2B3E7-1358-5EE8-B55F-6B26E24BFA38</object-id>
              <tp:taxon-name-part taxon-name-part-type="genus" reg="Herpotrichia">Herpotrichia</tp:taxon-name-part>
            </tp:taxon-name><tp:taxon-authority>Fuckel</tp:taxon-authority></tp:nomenclature><tp:treatment-sec sec-type="notes" id="SECID0EWPJM"><title>Notes.</title><p>The diverse genus <italic><tp:taxon-name><tp:taxon-name-part taxon-name-part-type="genus" reg="Herpotrichia">Herpotrichia</tp:taxon-name-part></tp:taxon-name></italic> was established by <xref ref-type="bibr" rid="B71">Fuckel (1868)</xref> to include two species, <italic><tp:taxon-name><tp:taxon-name-part taxon-name-part-type="genus" reg="Herpotrichia">H.</tp:taxon-name-part><tp:taxon-name-part taxon-name-part-type="species" reg="rhenana">rhenana</tp:taxon-name-part></tp:taxon-name></italic> and <italic><tp:taxon-name><tp:taxon-name-part taxon-name-part-type="genus" reg="Herpotrichia">H.</tp:taxon-name-part><tp:taxon-name-part taxon-name-part-type="species" reg="rubi">rubi</tp:taxon-name-part></tp:taxon-name></italic>, but without designating a type species. Thus, <xref ref-type="bibr" rid="B23">Bose (1961)</xref> assigned <italic><tp:taxon-name><tp:taxon-name-part taxon-name-part-type="genus" reg="Herpotrichia">H.</tp:taxon-name-part><tp:taxon-name-part taxon-name-part-type="species" reg="rhenana">rhenana</tp:taxon-name-part></tp:taxon-name></italic> as the lectotype. Subsequently, <xref ref-type="bibr" rid="B96">Holm (1979)</xref> assigned <italic><tp:taxon-name><tp:taxon-name-part taxon-name-part-type="genus" reg="Herpotrichia">H.</tp:taxon-name-part><tp:taxon-name-part taxon-name-part-type="species" reg="herpotrichoides">herpotrichoides</tp:taxon-name-part></tp:taxon-name></italic> (synonymous with <italic><tp:taxon-name><tp:taxon-name-part taxon-name-part-type="genus" reg="Herpotrichia">H.</tp:taxon-name-part><tp:taxon-name-part taxon-name-part-type="species" reg="rubi">rubi</tp:taxon-name-part></tp:taxon-name></italic>) as the generic type (<xref ref-type="bibr" rid="B29">Cannon 1982</xref>). The species have erumpent to superficial ascomata, clavate to cylindrical asci with hyaline to pale brown, 1-septate ascospores (<xref ref-type="bibr" rid="B230">Sivanesan 1984</xref>; <xref ref-type="bibr" rid="B264">Tian et al. 2015</xref>). The asexual morph is pyrenochaeta-like with or without setae on the surface of the pycnidia (<xref ref-type="bibr" rid="B230">Sivanesan 1984</xref>; <xref ref-type="bibr" rid="B99">Hongsanan et al. 2020</xref>). <italic><tp:taxon-name><tp:taxon-name-part taxon-name-part-type="genus" reg="Herpotrichia">Herpotrichia</tp:taxon-name-part></tp:taxon-name></italic> species have been reported as saprobes, mostly in dead wood substrates in 34 plant families (Fig. <xref ref-type="fig" rid="F9">10</xref>).</p></tp:treatment-sec><tp:treatment-sec><!--Section generated to contain objects referenced in tp:taxon-treatment.--><fig id="F9" position="float" orientation="portrait"><object-id xmlns:xlink="http://www.w3.org/1999/xlink" content-type="doi" xlink:type="simple">10.3897/mycokeys.106.125044.figure10</object-id><object-id xmlns:xlink="http://www.w3.org/1999/xlink" content-type="arpha" xlink:type="simple">85672A0F-A194-5AA3-8074-6FB9EA9F221B</object-id><label>Figure 10.</label><caption><p>The melanommataceous species distribution through plant host families.</p></caption><graphic xmlns:xlink="http://www.w3.org/1999/xlink" xlink:href="mycokeys-106-043-g010.jpg" position="float" orientation="portrait" xlink:type="simple" id="oo_1072311.jpg"><uri content-type="original_file" xlink:type="simple">https://binary.pensoft.net/fig/1072311</uri></graphic></fig></tp:treatment-sec><ref-list><ref id="B71"><mixed-citation xmlns:xlink="http://www.w3.org/1999/xlink" xlink:type="simple"><person-group><name name-style="western"><surname>Fuckel</surname><given-names>L</given-names></name></person-group> (<year>1868</year>) <tp:taxon-name><tp:taxon-name-part taxon-name-part-type="kingdom">Fungi</tp:taxon-name-part></tp:taxon-name> rhenani exsic. 7: no. 2171.</mixed-citation></ref><ref id="B23"><mixed-citation xmlns:xlink="http://www.w3.org/1999/xlink" xlink:type="simple"><person-group><name name-style="western"><surname>Bose</surname><given-names>SK</given-names></name></person-group> (<year>1961</year>) <article-title>Studies on <italic><tp:taxon-name><tp:taxon-name-part taxon-name-part-type="genus">Massarina</tp:taxon-name-part></tp:taxon-name></italic> Sacc. and related genera.</article-title><source>Journal of Phytopathology</source><volume>41</volume>(<issue>2</issue>): <fpage>151</fpage>–<lpage>213</lpage>. <ext-link xlink:href="10.1111/j.1439-0434.1961.tb04048.x" ext-link-type="doi" xlink:type="simple">https://doi.org/10.1111/j.1439-0434.1961.tb04048.x</ext-link></mixed-citation></ref><ref id="B96"><mixed-citation xmlns:xlink="http://www.w3.org/1999/xlink" xlink:type="simple"><person-group><name name-style="western"><surname>Holm</surname><given-names>L</given-names></name></person-group> (<year>1979</year>) <source>Index nominum genericorum (plantarum).</source><publisher-name>In: Farr ER</publisher-name>, <publisher-loc>Leussink JA, Stafleu FA (Eds) The Hague, W. Junk</publisher-loc>, <size units="page">189 pp</size>.</mixed-citation></ref><ref id="B29"><mixed-citation xmlns:xlink="http://www.w3.org/1999/xlink" xlink:type="simple"><person-group><name name-style="western"><surname>Cannon</surname><given-names>PF</given-names></name></person-group> (<year>1982</year>) <article-title>Anote on the nomenclature of <italic><tp:taxon-name><tp:taxon-name-part taxon-name-part-type="genus">Herpotrichia</tp:taxon-name-part></tp:taxon-name></italic>.</article-title><source>Transactions of the British Mycological Society</source><volume>79</volume>(<issue>2</issue>): <fpage>338</fpage>–<lpage>339</lpage>. <ext-link xlink:href="10.1016/S0007-1536(82)80123-X" ext-link-type="doi" xlink:type="simple">https://doi.org/10.1016/S0007-1536(82)80123-X</ext-link></mixed-citation></ref><ref id="B230"><mixed-citation xmlns:xlink="http://www.w3.org/1999/xlink" xlink:type="simple"><person-group><name name-style="western"><surname>Sivanesan</surname><given-names>A</given-names></name></person-group> (<year>1984</year>) The bitunicate ascomycetes and their anamorphs. J. Cramer, Vaduz, 701.</mixed-citation></ref><ref id="B264"><mixed-citation xmlns:xlink="http://www.w3.org/1999/xlink" xlink:type="simple"><person-group><name name-style="western"><surname>Tian</surname><given-names>Q</given-names></name><name name-style="western"><surname>Liu</surname><given-names>JK</given-names></name><name name-style="western"><surname>Hyde</surname><given-names>KD</given-names></name><name name-style="western"><surname>Wanasinghe</surname><given-names>DN</given-names></name><name name-style="western"><surname>Boonmee</surname><given-names>S</given-names></name><name name-style="western"><surname>Jayasiri</surname><given-names>SC</given-names></name><name name-style="western"><surname>Luo</surname><given-names>ZL</given-names></name><name name-style="western"><surname>Taylor</surname><given-names>JE</given-names></name><name name-style="western"><surname>Phillips</surname><given-names>AJL</given-names></name><name name-style="western"><surname>Bhat</surname><given-names>DJ</given-names></name><name name-style="western"><surname>Li</surname><given-names>WJ</given-names></name><name name-style="western"><surname>Ariyawansa</surname><given-names>H</given-names></name><name name-style="western"><surname>Thambugala</surname><given-names>KM</given-names></name><name name-style="western"><surname>Gareth Jones</surname><given-names>EB</given-names></name><name name-style="western"><surname>Chomnunti</surname><given-names>P</given-names></name><name name-style="western"><surname>Bahkali</surname><given-names>AH</given-names></name><name name-style="western"><surname>Xu</surname><given-names>JC</given-names></name><name name-style="western"><surname>Camporesi</surname><given-names>E</given-names></name></person-group> (<year>2015</year>) <article-title>Phylogenetic relationships and morphological reappraisal of <tp:taxon-name><tp:taxon-name-part taxon-name-part-type="family">Melanommataceae</tp:taxon-name-part></tp:taxon-name> (<tp:taxon-name><tp:taxon-name-part taxon-name-part-type="order">Pleosporales</tp:taxon-name-part></tp:taxon-name>).</article-title><source>Fungal Diversity</source><volume>74</volume>(<issue>1</issue>): <fpage>267</fpage>–<lpage>324</lpage>. <ext-link xlink:href="10.1007/s13225-015-0350-9" ext-link-type="doi" xlink:type="simple">https://doi.org/10.1007/s13225-015-0350-9</ext-link></mixed-citation></ref><ref id="B99"><mixed-citation xmlns:xlink="http://www.w3.org/1999/xlink" xlink:type="simple"><person-group><name name-style="western"><surname>Hongsanan</surname><given-names>S</given-names></name><name name-style="western"><surname>Hyde</surname><given-names>KD</given-names></name><name name-style="western"><surname>Phookamsak</surname><given-names>R</given-names></name><name name-style="western"><surname>Wanasinghe</surname><given-names>DN</given-names></name><name name-style="western"><surname>McKenzie</surname><given-names>EHC</given-names></name><name name-style="western"><surname>Sarma</surname><given-names>VV</given-names></name><name name-style="western"><surname>Boonmee</surname><given-names>S</given-names></name><name name-style="western"><surname>Lücking</surname><given-names>R</given-names></name><name name-style="western"><surname>Pem</surname><given-names>D</given-names></name><name name-style="western"><surname>Bhat</surname><given-names>DJ</given-names></name><name name-style="western"><surname>Liu</surname><given-names>N</given-names></name><name name-style="western"><surname>Tennakoon</surname><given-names>DS</given-names></name><name name-style="western"><surname>Karunarathna</surname><given-names>A</given-names></name><name name-style="western"><surname>Jiang</surname><given-names>SH</given-names></name><name name-style="western"><surname>Jones</surname><given-names>EBG</given-names></name><name name-style="western"><surname>Phillips</surname><given-names>AJL</given-names></name><name name-style="western"><surname>Manawasinghe</surname><given-names>IS</given-names></name><name name-style="western"><surname>Tibpromma</surname><given-names>S</given-names></name><name name-style="western"><surname>Jayasiri</surname><given-names>SC</given-names></name><name name-style="western"><surname>Sandamali</surname><given-names>D</given-names></name><name name-style="western"><surname>Jayawardena</surname><given-names>RS</given-names></name><name name-style="western"><surname>Wijayawardene</surname><given-names>NN</given-names></name><name name-style="western"><surname>Ekanayaka</surname><given-names>AH</given-names></name><name name-style="western"><surname>Jeewon</surname><given-names>R</given-names></name><name name-style="western"><surname>Lu</surname><given-names>YZ</given-names></name><name name-style="western"><surname>Dissanayake</surname><given-names>AJ</given-names></name><name name-style="western"><surname>Zeng</surname><given-names>XY</given-names></name><name name-style="western"><surname>Luo</surname><given-names>Z</given-names></name><name name-style="western"><surname>Tian</surname><given-names>Q</given-names></name><name name-style="western"><surname>Phukhamsakda</surname><given-names>C</given-names></name><name name-style="western"><surname>Thambugala</surname><given-names>KM</given-names></name><name name-style="western"><surname>Dai</surname><given-names>D</given-names></name><name name-style="western"><surname>Chethana</surname><given-names>KWT</given-names></name><name name-style="western"><surname>Ertz</surname><given-names>D</given-names></name><name name-style="western"><surname>Doilom</surname><given-names>M</given-names></name><name name-style="western"><surname>Liu</surname><given-names>JK</given-names></name><name name-style="western"><surname>Pérez-Ortega</surname><given-names>S</given-names></name><name name-style="western"><surname>Suija</surname><given-names>A</given-names></name><name name-style="western"><surname>Senwanna</surname><given-names>C</given-names></name><name name-style="western"><surname>Wijesinghe</surname><given-names>SN</given-names></name><name name-style="western"><surname>Konta</surname><given-names>S</given-names></name><name name-style="western"><surname>Niranjan</surname><given-names>M</given-names></name><name name-style="western"><surname>Zhang</surname><given-names>SN</given-names></name><name name-style="western"><surname>Ariyawansa</surname><given-names>HA</given-names></name><name name-style="western"><surname>Jiang</surname><given-names>HB</given-names></name><name name-style="western"><surname>Zhang</surname><given-names>JF</given-names></name><name name-style="western"><surname>de Silva</surname><given-names>NI</given-names></name><name name-style="western"><surname>Thiyagaraja</surname><given-names>V</given-names></name><name name-style="western"><surname>Zhang</surname><given-names>H</given-names></name><name name-style="western"><surname>Bezerra</surname><given-names>JDP</given-names></name><name name-style="western"><surname>Miranda-Gonzáles</surname><given-names>R</given-names></name><name name-style="western"><surname>Aptroot</surname><given-names>A</given-names></name><name name-style="western"><surname>Kashiwadani</surname><given-names>H</given-names></name><name name-style="western"><surname>Harishchandra</surname><given-names>D</given-names></name><name name-style="western"><surname>Aluthmuhandiram</surname><given-names>JVS</given-names></name><name name-style="western"><surname>Abeywickrama</surname><given-names>PD</given-names></name><name name-style="western"><surname>Bao</surname><given-names>DF</given-names></name><name name-style="western"><surname>Devadatha</surname><given-names>B</given-names></name><name name-style="western"><surname>Wu</surname><given-names>HX</given-names></name><name name-style="western"><surname>Moon</surname><given-names>KH</given-names></name><name name-style="western"><surname>Gueidan</surname><given-names>C</given-names></name><name name-style="western"><surname>Schumm</surname><given-names>F</given-names></name><name name-style="western"><surname>Bundhun</surname><given-names>D</given-names></name><name name-style="western"><surname>Mapook</surname><given-names>A</given-names></name><name name-style="western"><surname>Monkai</surname><given-names>J</given-names></name><name name-style="western"><surname>Chomnunti</surname><given-names>P</given-names></name><name name-style="western"><surname>Samarakoon</surname><given-names>MC</given-names></name><name name-style="western"><surname>Suetrong</surname><given-names>S</given-names></name><name name-style="western"><surname>Chaiwan</surname><given-names>N</given-names></name><name name-style="western"><surname>Dayarathne</surname><given-names>MC</given-names></name><name name-style="western"><surname>Yang</surname><given-names>J</given-names></name><name name-style="western"><surname>Rathnayaka</surname><given-names>AR</given-names></name><name name-style="western"><surname>Bhunjun</surname><given-names>CS</given-names></name><name name-style="western"><surname>Xu</surname><given-names>JC</given-names></name><name name-style="western"><surname>Zheng</surname><given-names>J</given-names></name><name name-style="western"><surname>Liu</surname><given-names>G</given-names></name><name name-style="western"><surname>Feng</surname><given-names>Y</given-names></name><name name-style="western"><surname>Xie</surname><given-names>N</given-names></name></person-group> (<year>2020</year>) <article-title>Refined families of <tp:taxon-name><tp:taxon-name-part taxon-name-part-type="class">Dothideomycetes</tp:taxon-name-part></tp:taxon-name>: <tp:taxon-name><tp:taxon-name-part taxon-name-part-type="subclass">Dothideomycetidae</tp:taxon-name-part></tp:taxon-name> and <tp:taxon-name><tp:taxon-name-part taxon-name-part-type="family">Pleosporomycetidae</tp:taxon-name-part></tp:taxon-name>.</article-title><source>Mycosphere: Journal of Fungal Biology</source><volume>11</volume>(<issue>1</issue>): <fpage>1553</fpage>–<lpage>2107</lpage>. <ext-link xlink:href="10.5943/mycosphere/11/1/13" ext-link-type="doi" xlink:type="simple">https://doi.org/10.5943/mycosphere/11/1/13</ext-link></mixed-citation></ref></ref-list></tp:taxon-treatment>
