# Supplementary material for: ﻿An overview of Melanommataceae (Pleosporales, Dothideomycetes): Current insight into the host associations and geographical distribution with some interesting novel additions from plant litter
Source: MycoKeys. 2024 Jun 17;106:43–96. doi: 10.3897/mycokeys.106.125044 (PMC11196893; doi:10.3897/mycokeys.106.125044)
Supplement: XML Treatment for Herpotrichia zingiberacearum [file mycokeys.106.125044-treatment7.xml]

<!DOCTYPE tp:taxon-treatment
  PUBLIC "-//TaxonX//DTD Taxonomic Treatment Publishing DTD v0 20100105//EN" "tax-treatment-NSO.dtd">
<tp:taxon-treatment xmlns:tp="http://www.plazi.org/taxpub"><tp:treatment-meta><kwd-group><label>Taxon classification</label><kwd>
                <named-content content-type="kingdom">Fungi</named-content>
              </kwd></kwd-group><mixed-citation publication-type="journal"><person-group><name><surname>Tennakoon</surname><given-names>Danushka S.</given-names></name><name><surname>Thambugala</surname><given-names>Kasun M.</given-names></name><name><surname>de Silva</surname><given-names>Nimali I.</given-names></name><name><surname>Song</surname><given-names>Hai-Yan</given-names></name><name><surname>Suwannarach</surname><given-names>Nakarin</given-names></name><name><surname>Chen</surname><given-names>Fu-Sheng</given-names></name><name><surname>Hu</surname><given-names>Dian-Ming</given-names></name></person-group><article-title>﻿An overview of <tp:taxon-name><tp:taxon-name-part taxon-name-part-type="family">Melanommataceae</tp:taxon-name-part></tp:taxon-name> (<tp:taxon-name><tp:taxon-name-part taxon-name-part-type="order">Pleosporales</tp:taxon-name-part></tp:taxon-name>, <tp:taxon-name><tp:taxon-name-part taxon-name-part-type="class">Dothideomycetes</tp:taxon-name-part></tp:taxon-name>): Current insight into the host associations and geographical distribution with some interesting novel additions from plant litter</article-title><source>MycoKeys</source><day>17</day><month>06</month><year>2024</year><volume>106</volume><fpage>43</fpage><lpage>96</lpage><pub-id pub-id-type="doi">10.3897/mycokeys.106.125044</pub-id></mixed-citation></tp:treatment-meta><tp:nomenclature><label>﻿</label><tp:taxon-name>
              <object-id xmlns:xlink="http://www.w3.org/1999/xlink" content-type="arpha" xlink:type="simple">182625B3-2213-54CD-BA9D-1F3D47F5D535</object-id>
              <tp:taxon-name-part taxon-name-part-type="genus" reg="Herpotrichia">Herpotrichia</tp:taxon-name-part>
              <tp:taxon-name-part taxon-name-part-type="species" reg="zingiberacearum">zingiberacearum</tp:taxon-name-part>
              <object-id xmlns:xlink="http://www.w3.org/1999/xlink" xlink:type="simple">Index Fungorum: IF901734</object-id>
              <object-id xmlns:xlink="http://www.w3.org/1999/xlink" xlink:type="simple">Facesoffungi Number: FoF15543</object-id>
            </tp:taxon-name><tp:taxon-authority>Tennakoon &amp; D.M. Hu</tp:taxon-authority><tp:taxon-status xmlns:xlink="http://www.w3.org/1999/xlink" xlink:type="simple">sp. nov.</tp:taxon-status><xref ref-type="fig" rid="F6">Fig. 7</xref></tp:nomenclature><tp:treatment-sec sec-type="etymology" id="SECID0EVUJM"><title>Etymology.</title><p>Named after the host family (<tp:taxon-name><tp:taxon-name-part taxon-name-part-type="family">Zingiberaceae</tp:taxon-name-part></tp:taxon-name>) where this fungus was collected.</p></tp:treatment-sec><tp:treatment-sec sec-type="Holotype" id="SECID0EAVJM"><title>Holotype.</title><p><named-content xmlns:xlink="http://www.w3.org/1999/xlink" content-type="dwc:institutional_code" xlink:title="Herbarium of Fungi, Jiangxi Agricultural University" xlink:href="http://grbio.org/institution/jiangxi-agricultural-university" xlink:type="simple">HFJAU</named-content>10332.</p></tp:treatment-sec><tp:treatment-sec sec-type="description" id="SECID0EFVJM"><title>Description.</title><p><bold><italic>Saprobic</italic></bold> on dead stem of <italic><tp:taxon-name><tp:taxon-name-part taxon-name-part-type="genus" reg="Hedychium">Hedychium</tp:taxon-name-part><tp:taxon-name-part taxon-name-part-type="species" reg="coronarium">coronarium</tp:taxon-name-part></tp:taxon-name></italic> J. Koenig (<tp:taxon-name><tp:taxon-name-part taxon-name-part-type="family">Zingiberaceae</tp:taxon-name-part></tp:taxon-name>). <bold>Sexual morph: <italic>Ascomata</italic></bold> 250–350 × 240–320 µm (<italic>x̄</italic> = 298 × 262 μm, n = 10), solitary to clustered, superficial, dark brown to black, setose, coriaceous, unilocular, globose to subglobose, rounded apex broadly cap-like, ostiolate. <bold><italic>Peridium</italic></bold> 15–25 μm wide, thick-walled, composed of 4–5 layers of dark brown to black cells, arranged in <bold><italic>textura angularis</italic></bold>. <bold><italic>Hamathecium</italic></bold> 1–3 μm wide, comprising dense, filiform, anastomosing, septate, branched pseudoparaphyses, embedded in a gelatinous matrix. <bold><italic>Asci</italic></bold> 85–98 × 10–14 μm (<italic>x̄</italic> = 94 × 12 μm, n = 20), 8-spored, bitunicate, fissitunicate, cylindrical clavate, apically rounded, short pedicellate, with an ocular chamber. <bold><italic>Ascospores</italic></bold> 25–30 × 5–6 μm (<italic>x̄</italic> = 28 × 5.2 μm, n = 30), overlapping, 1–2-seriate, fusoid with narrowly rounded ends, hyaline, 1-septate, straight to slightly curved, constricted at the septum, with large guttules, surrounded by an expanded gelatinous sheath pointed at both ends, 2.5–4 μm wide, smooth-walled. <bold>Asexual morph</bold>: Undetermined.</p><fig id="F6" position="float" orientation="portrait"><object-id xmlns:xlink="http://www.w3.org/1999/xlink" content-type="doi" xlink:type="simple">10.3897/mycokeys.106.125044.figure7</object-id><object-id xmlns:xlink="http://www.w3.org/1999/xlink" content-type="arpha" xlink:type="simple">72ED1902-DC04-5E8A-AB8B-452A3AFF2707</object-id><label>Figure 7.</label><caption><p><italic><tp:taxon-name><tp:taxon-name-part taxon-name-part-type="genus" reg="Herpotrichia">Herpotrichia</tp:taxon-name-part><tp:taxon-name-part taxon-name-part-type="species" reg="zingiberacearum">zingiberacearum</tp:taxon-name-part></tp:taxon-name></italic> (<named-content xmlns:xlink="http://www.w3.org/1999/xlink" content-type="dwc:institutional_code" xlink:title="Herbarium of Fungi, Jiangxi Agricultural University" xlink:href="http://grbio.org/institution/jiangxi-agricultural-university" xlink:type="simple">HFJAU</named-content>10332, holotype) <bold>a, b</bold> appearance of ascomata on the host <bold>c</bold> vertical section of an ascoma <bold>d</bold> peridium <bold>e</bold> pseudoparaphyses <bold>f–h</bold> asci <bold>i–l</bold> ascospores <bold>m</bold> ascospore stained in Indian ink showing a mucilaginous sheath. Scale bars: 100 µm (<bold>c</bold>); 20 µm (<bold>d</bold>); 50 µm (<bold>e–h</bold>); 15 µm (<bold>i–m</bold>).</p></caption><graphic xmlns:xlink="http://www.w3.org/1999/xlink" xlink:href="mycokeys-106-043-g007.jpg" position="float" orientation="portrait" xlink:type="simple" id="oo_1072308.jpg"><uri content-type="original_file" xlink:type="simple">https://binary.pensoft.net/fig/1072308</uri></graphic></fig></tp:treatment-sec><tp:treatment-sec sec-type="material" id="SECID0EJYJM"><title>Material examined.</title><p>China, Yunnan Province, Kunming, on a dead stem of <italic><tp:taxon-name><tp:taxon-name-part taxon-name-part-type="genus" reg="Hedychium">Hedychium</tp:taxon-name-part><tp:taxon-name-part taxon-name-part-type="species" reg="coronarium">coronarium</tp:taxon-name-part></tp:taxon-name></italic> (<tp:taxon-name><tp:taxon-name-part taxon-name-part-type="family">Zingiberaceae</tp:taxon-name-part></tp:taxon-name>), 20 July 2016, D. S. Tennakoon, KDS12 (<named-content xmlns:xlink="http://www.w3.org/1999/xlink" content-type="dwc:institutional_code" xlink:title="Herbarium of Fungi, Jiangxi Agricultural University" xlink:href="http://grbio.org/institution/jiangxi-agricultural-university" xlink:type="simple">HFJAU</named-content>10332, <bold><italic>holotype</italic></bold>); <italic>ibid</italic>. 21 August 2016, KDS13 (<named-content xmlns:xlink="http://www.w3.org/1999/xlink" content-type="dwc:institutional_code" xlink:title="Herbarium of Fungi, Jiangxi Agricultural University" xlink:href="http://grbio.org/institution/jiangxi-agricultural-university" xlink:type="simple">HFJAU</named-content>10333, <bold><italic>paratype</italic></bold>); <italic>ibid</italic>. 25 August 2016, KDS18 (<named-content xmlns:xlink="http://www.w3.org/1999/xlink" content-type="dwc:institutional_code" xlink:title="Herbarium of Fungi, Jiangxi Agricultural University" xlink:href="http://grbio.org/institution/jiangxi-agricultural-university" xlink:type="simple">HFJAU</named-content>10334, <bold><italic>paratype</italic></bold>).</p></tp:treatment-sec><tp:treatment-sec sec-type="notes" id="SECID0EMZJM"><title>Notes.</title><p><italic><tp:taxon-name><tp:taxon-name-part taxon-name-part-type="genus" reg="Herpotrichia">Herpotrichia</tp:taxon-name-part><tp:taxon-name-part taxon-name-part-type="species" reg="zingiberacearum">zingiberacearum</tp:taxon-name-part></tp:taxon-name></italic> is isolated from the dead stem of <italic><tp:taxon-name><tp:taxon-name-part taxon-name-part-type="genus" reg="Hedychium">Hedychium</tp:taxon-name-part><tp:taxon-name-part taxon-name-part-type="species" reg="coronarium">coronarium</tp:taxon-name-part></tp:taxon-name></italic> (<tp:taxon-name><tp:taxon-name-part taxon-name-part-type="family">Zingiberaceae</tp:taxon-name-part></tp:taxon-name>). The newly-generated sequences <italic><tp:taxon-name><tp:taxon-name-part taxon-name-part-type="genus" reg="Herpotrichia">H.</tp:taxon-name-part><tp:taxon-name-part taxon-name-part-type="species" reg="zingiberacearum">zingiberacearum</tp:taxon-name-part></tp:taxon-name></italic> (<abbrev xmlns:xlink="http://www.w3.org/1999/xlink" xlink:title="28S large subunit rDNA" id="ABBRID0EY1JM" xlink:type="simple">LSU</abbrev>, <abbrev xmlns:xlink="http://www.w3.org/1999/xlink" xlink:title="18S small subunit rDNA" id="ABBRID0E31JM" xlink:type="simple">SSU</abbrev>, <abbrev xmlns:xlink="http://www.w3.org/1999/xlink" xlink:title="internal transcribed spacer" id="ABBRID0EA2JM" xlink:type="simple">ITS</abbrev> and <italic><abbrev xmlns:xlink="http://www.w3.org/1999/xlink" xlink:title="translation elongation factor 1-alpha gene" id="ABBRID0EF2JM" xlink:type="simple">tef1-α</abbrev></italic>) formed a monophyletic clade closely related to <italic><tp:taxon-name><tp:taxon-name-part taxon-name-part-type="genus" reg="Herpotrichia">H.</tp:taxon-name-part><tp:taxon-name-part taxon-name-part-type="species" reg="macrotricha">macrotricha</tp:taxon-name-part></tp:taxon-name></italic> with 90% <abbrev xmlns:xlink="http://www.w3.org/1999/xlink" xlink:title="Maximum Likelihood" id="ABBRID0EU2JM" xlink:type="simple">ML</abbrev> and 0.99 BYPP statistical support. Morphologically, they share similarities in having dark brown to black, setose, coriaceous ascomata, cylindrical clavate asci and hyaline, 1-septate ascospores (<xref ref-type="bibr" rid="B162">Mugambi and Huhndorf 2009</xref>). However, <italic><tp:taxon-name><tp:taxon-name-part taxon-name-part-type="genus" reg="Herpotrichia">H.</tp:taxon-name-part><tp:taxon-name-part taxon-name-part-type="species" reg="zingiberacearum">zingiberacearum</tp:taxon-name-part></tp:taxon-name></italic> can be distinguished from <italic><tp:taxon-name><tp:taxon-name-part taxon-name-part-type="genus" reg="Herpotrichia">H.</tp:taxon-name-part><tp:taxon-name-part taxon-name-part-type="species" reg="macrotricha">macrotricha</tp:taxon-name-part></tp:taxon-name></italic> in their smaller asci (85–98 × 10–14 μm vs. 115–145 × 11–13 μm) and ascospores (25–30 × 5–6 μm vs. 30–35 × 4–6 μm) (<xref ref-type="bibr" rid="B254">Tanaka and Hosoya 2006</xref>). On the other hand, <italic><tp:taxon-name><tp:taxon-name-part taxon-name-part-type="genus" reg="Herpotrichia">H.</tp:taxon-name-part><tp:taxon-name-part taxon-name-part-type="species" reg="zingiberacearum">zingiberacearum</tp:taxon-name-part></tp:taxon-name></italic> (<named-content xmlns:xlink="http://www.w3.org/1999/xlink" content-type="dwc:institutional_code" xlink:title="Herbarium of Fungi, Jiangxi Agricultural University" xlink:href="http://grbio.org/institution/jiangxi-agricultural-university" xlink:type="simple">HFJAU</named-content>10332) differs from <italic><tp:taxon-name><tp:taxon-name-part taxon-name-part-type="genus" reg="Herpotrichia">H.</tp:taxon-name-part><tp:taxon-name-part taxon-name-part-type="species" reg="macrotricha">macrotricha</tp:taxon-name-part></tp:taxon-name></italic> (GKM 196N) by a comparison of the 694 nucleotides across the <italic><abbrev xmlns:xlink="http://www.w3.org/1999/xlink" xlink:title="translation elongation factor 1-alpha gene" id="ABBRID0EN4JM" xlink:type="simple">tef1-α</abbrev></italic> gene region which shows 20 base pair differences (3.02%). This finding addresses future studies to explore the diversity of <italic><tp:taxon-name><tp:taxon-name-part taxon-name-part-type="genus" reg="Herpotrichia">Herpotrichia</tp:taxon-name-part></tp:taxon-name></italic> species in different geographic regions and host plants, as these species have not previously been described from <tp:taxon-name><tp:taxon-name-part taxon-name-part-type="family">Zingiberaceae</tp:taxon-name-part></tp:taxon-name> hosts (Table <xref ref-type="table" rid="T2">2</xref>).</p></tp:treatment-sec><tp:treatment-sec><!--Section generated to contain objects referenced in tp:taxon-treatment.--><table-wrap id="T2" position="float" orientation="portrait"><label>Table 2.</label><caption><p>Host association and geographical distribution of reported melanommataceous species.</p></caption><table id="TID0ER5EM" rules="all"><tbody><tr><th rowspan="1" colspan="1">Species</th><th rowspan="1" colspan="1">Host</th><th rowspan="1" colspan="1">Host family</th><th rowspan="1" colspan="1">Locality</th><th rowspan="1" colspan="1">References</th></tr><tr><td rowspan="1" colspan="1">
                  <italic>
                    <tp:taxon-name><tp:taxon-name-part taxon-name-part-type="genus" reg="Alpinaria">Alpinaria</tp:taxon-name-part><tp:taxon-name-part taxon-name-part-type="species" reg="rhododendri">rhododendri</tp:taxon-name-part></tp:taxon-name>
                  </italic>
                </td><td rowspan="1" colspan="1"><italic><tp:taxon-name><tp:taxon-name-part taxon-name-part-type="genus" reg="Rhododendron">Rhododendron</tp:taxon-name-part></tp:taxon-name></italic> sp.</td><td rowspan="1" colspan="1">
                  <tp:taxon-name><tp:taxon-name-part taxon-name-part-type="family">Ericaceae</tp:taxon-name-part></tp:taxon-name>
                </td><td rowspan="1" colspan="1">Austria and Japan</td><td rowspan="1" colspan="1"><xref ref-type="bibr" rid="B86">Hashimoto et al. (2017)</xref>; <xref ref-type="bibr" rid="B117">Jaklitsch and Voglmayr (2017)</xref></td></tr><tr><td rowspan="1" colspan="1">
                  <italic>
                    <tp:taxon-name><tp:taxon-name-part taxon-name-part-type="genus" reg="Aposphaeria">Aposphaeria</tp:taxon-name-part><tp:taxon-name-part taxon-name-part-type="species" reg="allantella">allantella</tp:taxon-name-part></tp:taxon-name>
                  </italic>
                </td><td rowspan="1" colspan="1">
                  <italic>
                    <tp:taxon-name><tp:taxon-name-part taxon-name-part-type="genus" reg="Solanum">Solanum</tp:taxon-name-part><tp:taxon-name-part taxon-name-part-type="species" reg="tuberosum">tuberosum</tp:taxon-name-part></tp:taxon-name>
                  </italic>
                </td><td rowspan="1" colspan="1">
                  <tp:taxon-name><tp:taxon-name-part taxon-name-part-type="family">Solanaceae</tp:taxon-name-part></tp:taxon-name>
                </td><td rowspan="1" colspan="1">Germany</td><td rowspan="1" colspan="1">
                  <xref ref-type="bibr" rid="B64">Farr and Rossman (2024)</xref>
                </td></tr><tr><td rowspan="1" colspan="1">
                  <italic>
                    <tp:taxon-name><tp:taxon-name-part taxon-name-part-type="genus" reg="Aposphaeria">Aposphaeria</tp:taxon-name-part><tp:taxon-name-part taxon-name-part-type="species" reg="anomala">anomala</tp:taxon-name-part></tp:taxon-name>
                  </italic>
                </td><td rowspan="1" colspan="1">Unidentified host</td><td rowspan="1" colspan="1">–</td><td rowspan="1" colspan="1">Italy</td><td rowspan="1" colspan="1">
                  <xref ref-type="bibr" rid="B64">Farr and Rossman (2024)</xref>
                </td></tr><tr><td rowspan="1" colspan="1">
                  <italic>
                    <tp:taxon-name><tp:taxon-name-part taxon-name-part-type="genus" reg="Aposphaeria">Aposphaeria</tp:taxon-name-part><tp:taxon-name-part taxon-name-part-type="species" reg="arachidis">arachidis</tp:taxon-name-part></tp:taxon-name>
                  </italic>
                </td><td rowspan="1" colspan="1">
                  <italic>
                    <tp:taxon-name><tp:taxon-name-part taxon-name-part-type="genus" reg="Arachis">Arachis</tp:taxon-name-part><tp:taxon-name-part taxon-name-part-type="species" reg="hypogaea">hypogaea</tp:taxon-name-part></tp:taxon-name>
                  </italic>
                </td><td rowspan="1" colspan="1">
                  <tp:taxon-name><tp:taxon-name-part taxon-name-part-type="family">Fabaceae</tp:taxon-name-part></tp:taxon-name>
                </td><td rowspan="1" colspan="1">India</td><td rowspan="1" colspan="1"><xref ref-type="bibr" rid="B135">Kulkarni (1974)</xref>; <xref ref-type="bibr" rid="B150">Mathur (1979)</xref>; <xref ref-type="bibr" rid="B64">Farr and Rossman (2024)</xref></td></tr><tr><td rowspan="1" colspan="1">
                  <italic>
                    <tp:taxon-name><tp:taxon-name-part taxon-name-part-type="genus" reg="Aposphaeria">Aposphaeria</tp:taxon-name-part><tp:taxon-name-part taxon-name-part-type="species" reg="bambusae">bambusae</tp:taxon-name-part></tp:taxon-name>
                  </italic>
                </td><td rowspan="1" colspan="1"><italic><tp:taxon-name><tp:taxon-name-part taxon-name-part-type="genus" reg="Bambusa">Bambusa</tp:taxon-name-part></tp:taxon-name></italic> sp.</td><td rowspan="1" colspan="1">
                  <tp:taxon-name><tp:taxon-name-part taxon-name-part-type="family">Poaceae</tp:taxon-name-part></tp:taxon-name>
                </td><td rowspan="1" colspan="1">Brazil</td><td rowspan="1" colspan="1"><xref ref-type="bibr" rid="B24">Bresadola (1926)</xref>; <xref ref-type="bibr" rid="B64">Farr and Rossman (2024)</xref></td></tr><tr><td rowspan="1" colspan="1">
                  <italic>
                    <tp:taxon-name><tp:taxon-name-part taxon-name-part-type="genus" reg="Aposphaeria">Aposphaeria</tp:taxon-name-part><tp:taxon-name-part taxon-name-part-type="species" reg="bombacis">bombacis</tp:taxon-name-part></tp:taxon-name>
                  </italic>
                </td><td rowspan="1" colspan="1">
                  <italic>
                    <tp:taxon-name><tp:taxon-name-part taxon-name-part-type="genus" reg="Bombax">Bombax</tp:taxon-name-part><tp:taxon-name-part taxon-name-part-type="species" reg="macrocarpum">macrocarpum</tp:taxon-name-part></tp:taxon-name>
                  </italic>
                </td><td rowspan="1" colspan="1">
                  <tp:taxon-name><tp:taxon-name-part taxon-name-part-type="family">Malvaceae</tp:taxon-name-part></tp:taxon-name>
                </td><td rowspan="1" colspan="1">Germany</td><td rowspan="1" colspan="1">
                  <xref ref-type="bibr" rid="B46">Diedicke (1912)</xref>
                </td></tr><tr><td rowspan="1" colspan="1">
                  <italic>
                    <tp:taxon-name><tp:taxon-name-part taxon-name-part-type="genus" reg="Aposphaeria">Aposphaeria</tp:taxon-name-part><tp:taxon-name-part taxon-name-part-type="species" reg="brunneotincta">brunneotincta</tp:taxon-name-part></tp:taxon-name>
                  </italic>
                </td><td rowspan="1" colspan="1">
                  <italic>
                    <tp:taxon-name><tp:taxon-name-part taxon-name-part-type="genus" reg="Castanea">Castanea</tp:taxon-name-part><tp:taxon-name-part taxon-name-part-type="species" reg="vesca">vesca</tp:taxon-name-part></tp:taxon-name>
                  </italic>
                </td><td rowspan="1" colspan="1">
                  <tp:taxon-name><tp:taxon-name-part taxon-name-part-type="family">Fagaceae</tp:taxon-name-part></tp:taxon-name>
                </td><td rowspan="1" colspan="1">The United States</td><td rowspan="1" colspan="1">
                  <xref ref-type="bibr" rid="B263">Thaxter (1922)</xref>
                </td></tr><tr><td rowspan="1" colspan="1">
                  <italic>
                    <tp:taxon-name><tp:taxon-name-part taxon-name-part-type="genus" reg="Aposphaeria">Aposphaeria</tp:taxon-name-part><tp:taxon-name-part taxon-name-part-type="species" reg="buddlejae">buddlejae</tp:taxon-name-part></tp:taxon-name>
                  </italic>
                </td><td rowspan="1" colspan="1">
                  <italic>
                    <tp:taxon-name><tp:taxon-name-part taxon-name-part-type="genus" reg="Buddleja">Buddleja</tp:taxon-name-part><tp:taxon-name-part taxon-name-part-type="species" reg="davidii">davidii</tp:taxon-name-part></tp:taxon-name>
                  </italic>
                </td><td rowspan="1" colspan="1">
                  <tp:taxon-name><tp:taxon-name-part taxon-name-part-type="family">Buddlejaceae</tp:taxon-name-part></tp:taxon-name>
                </td><td rowspan="1" colspan="1">Ukraine</td><td rowspan="1" colspan="1">
                  <xref ref-type="bibr" rid="B64">Farr and Rossman (2024)</xref>
                </td></tr><tr><td rowspan="1" colspan="1">
                  <italic>
                    <tp:taxon-name><tp:taxon-name-part taxon-name-part-type="genus" reg="Aposphaeria">Aposphaeria</tp:taxon-name-part><tp:taxon-name-part taxon-name-part-type="species" reg="calligoni">calligoni</tp:taxon-name-part></tp:taxon-name>
                  </italic>
                </td><td rowspan="1" colspan="1">
                  <italic>
                    <tp:taxon-name><tp:taxon-name-part taxon-name-part-type="genus" reg="Calligonum">Calligonum</tp:taxon-name-part><tp:taxon-name-part taxon-name-part-type="species" reg="aphyllum">aphyllum</tp:taxon-name-part></tp:taxon-name>
                  </italic>
                </td><td rowspan="1" colspan="1">
                  <tp:taxon-name><tp:taxon-name-part taxon-name-part-type="family">Polygonaceae</tp:taxon-name-part></tp:taxon-name>
                </td><td rowspan="1" colspan="1">Kazakhstan</td><td rowspan="1" colspan="1">
                  <xref ref-type="bibr" rid="B64">Farr and Rossman (2024)</xref>
                </td></tr><tr><td rowspan="1" colspan="1">
                  <italic>
                    <tp:taxon-name><tp:taxon-name-part taxon-name-part-type="genus" reg="Aposphaeria">Aposphaeria</tp:taxon-name-part><tp:taxon-name-part taxon-name-part-type="species" reg="canavaliae">canavaliae</tp:taxon-name-part></tp:taxon-name>
                  </italic>
                </td><td rowspan="1" colspan="1"><italic><tp:taxon-name><tp:taxon-name-part taxon-name-part-type="genus" reg="Canavalia">Canavalia</tp:taxon-name-part></tp:taxon-name></italic> sp.</td><td rowspan="1" colspan="1">
                  <tp:taxon-name><tp:taxon-name-part taxon-name-part-type="family">Fabaceae</tp:taxon-name-part></tp:taxon-name>
                </td><td rowspan="1" colspan="1">Fiji</td><td rowspan="1" colspan="1"><xref ref-type="bibr" rid="B149">Massee (1906)</xref>; <xref ref-type="bibr" rid="B47">Dingley et al. (1981)</xref>; <xref ref-type="bibr" rid="B64">Farr and Rossman (2024)</xref></td></tr><tr><td rowspan="1" colspan="1">
                  <italic>
                    <tp:taxon-name><tp:taxon-name-part taxon-name-part-type="genus" reg="Aposphaeria">Aposphaeria</tp:taxon-name-part><tp:taxon-name-part taxon-name-part-type="species" reg="caraganae">caraganae</tp:taxon-name-part></tp:taxon-name>
                  </italic>
                </td><td rowspan="1" colspan="1">
                  <italic>
                    <tp:taxon-name><tp:taxon-name-part taxon-name-part-type="genus" reg="Caragana">Caragana</tp:taxon-name-part><tp:taxon-name-part taxon-name-part-type="species" reg="arborescens">arborescens</tp:taxon-name-part></tp:taxon-name>
                  </italic>
                </td><td rowspan="1" colspan="1">
                  <tp:taxon-name><tp:taxon-name-part taxon-name-part-type="family">Fabaceae</tp:taxon-name-part></tp:taxon-name>
                </td><td rowspan="1" colspan="1">Russia</td><td rowspan="1" colspan="1">
                  <xref ref-type="bibr" rid="B64">Farr and Rossman (2024)</xref>
                </td></tr><tr><td rowspan="1" colspan="1">
                  <italic>
                    <tp:taxon-name><tp:taxon-name-part taxon-name-part-type="genus" reg="Aposphaeria">Aposphaeria</tp:taxon-name-part><tp:taxon-name-part taxon-name-part-type="species" reg="caricicola">caricicola</tp:taxon-name-part></tp:taxon-name>
                  </italic>
                </td><td rowspan="1" colspan="1">
                  <italic>
                    <tp:taxon-name><tp:taxon-name-part taxon-name-part-type="genus" reg="Carex">Carex</tp:taxon-name-part><tp:taxon-name-part taxon-name-part-type="species" reg="rossii">rossii</tp:taxon-name-part></tp:taxon-name>
                  </italic>
                </td><td rowspan="1" colspan="1">
                  <tp:taxon-name><tp:taxon-name-part taxon-name-part-type="family">Cyperaceae</tp:taxon-name-part></tp:taxon-name>
                </td><td rowspan="1" colspan="1">The United States</td><td rowspan="1" colspan="1">
                  <xref ref-type="bibr" rid="B64">Farr and Rossman (2024)</xref>
                </td></tr><tr><td rowspan="1" colspan="1">
                  <italic>
                    <tp:taxon-name><tp:taxon-name-part taxon-name-part-type="genus" reg="Aposphaeria">Aposphaeria</tp:taxon-name-part><tp:taxon-name-part taxon-name-part-type="species" reg="caulina">caulina</tp:taxon-name-part></tp:taxon-name>
                  </italic>
                </td><td rowspan="1" colspan="1">
                  <italic>
                    <tp:taxon-name><tp:taxon-name-part taxon-name-part-type="genus" reg="Cerefolium">Cerefolium</tp:taxon-name-part><tp:taxon-name-part taxon-name-part-type="species" reg="sylvestre">sylvestre</tp:taxon-name-part></tp:taxon-name>
                  </italic>
                </td><td rowspan="1" colspan="1">
                  <tp:taxon-name><tp:taxon-name-part taxon-name-part-type="family">Apiaceae</tp:taxon-name-part></tp:taxon-name>
                </td><td rowspan="1" colspan="1">Finland</td><td rowspan="1" colspan="1">
                  <xref ref-type="bibr" rid="B124">Karsten (1905)</xref>
                </td></tr><tr><td rowspan="1" colspan="1">
                  <italic>
                    <tp:taxon-name><tp:taxon-name-part taxon-name-part-type="genus" reg="Aposphaeria">Aposphaeria</tp:taxon-name-part><tp:taxon-name-part taxon-name-part-type="species" reg="charticola">charticola</tp:taxon-name-part></tp:taxon-name>
                  </italic>
                </td><td rowspan="1" colspan="1">–</td><td rowspan="1" colspan="1">–</td><td rowspan="1" colspan="1">The United States</td><td rowspan="1" colspan="1">
                  <xref ref-type="bibr" rid="B209">Saccardo (1911)</xref>
                </td></tr><tr><td rowspan="1" colspan="1">
                  <italic>
                    <tp:taxon-name><tp:taxon-name-part taxon-name-part-type="genus" reg="Aposphaeria">Aposphaeria</tp:taxon-name-part><tp:taxon-name-part taxon-name-part-type="species" reg="cladoniae">cladoniae</tp:taxon-name-part></tp:taxon-name>
                  </italic>
                </td><td rowspan="1" colspan="1">
                  <italic>
                    <tp:taxon-name><tp:taxon-name-part taxon-name-part-type="genus" reg="Cladonia">Cladonia</tp:taxon-name-part><tp:taxon-name-part taxon-name-part-type="species" reg="fimbriata">fimbriata</tp:taxon-name-part></tp:taxon-name>
                  </italic>
                </td><td rowspan="1" colspan="1">
                  <tp:taxon-name><tp:taxon-name-part taxon-name-part-type="family">Cladoniaceae</tp:taxon-name-part></tp:taxon-name>
                </td><td rowspan="1" colspan="1">Germany</td><td rowspan="1" colspan="1">
                  <xref ref-type="bibr" rid="B6">Allescher (1896)</xref>
                </td></tr><tr><td rowspan="1" colspan="1">
                  <italic>
                    <tp:taxon-name><tp:taxon-name-part taxon-name-part-type="genus" reg="Aposphaeria">Aposphaeria</tp:taxon-name-part><tp:taxon-name-part taxon-name-part-type="species" reg="conica">conica</tp:taxon-name-part></tp:taxon-name>
                  </italic>
                </td><td rowspan="1" colspan="1"><italic><tp:taxon-name><tp:taxon-name-part taxon-name-part-type="genus" reg="Quercus">Quercus</tp:taxon-name-part></tp:taxon-name></italic> sp.</td><td rowspan="1" colspan="1">
                  <tp:taxon-name><tp:taxon-name-part taxon-name-part-type="family">Fagaceae</tp:taxon-name-part></tp:taxon-name>
                </td><td rowspan="1" colspan="1">Italy</td><td rowspan="1" colspan="1">
                  <xref ref-type="bibr" rid="B214">Saccardo and Traverso (1910)</xref>
                </td></tr><tr><td rowspan="1" colspan="1">
                  <italic>
                    <tp:taxon-name><tp:taxon-name-part taxon-name-part-type="genus" reg="Aposphaeria">Aposphaeria</tp:taxon-name-part><tp:taxon-name-part taxon-name-part-type="species" reg="corallinolutea">corallinolutea</tp:taxon-name-part></tp:taxon-name>
                  </italic>
                </td><td rowspan="1" colspan="1"><italic><tp:taxon-name><tp:taxon-name-part taxon-name-part-type="genus" reg="Fraxinus">Fraxinus</tp:taxon-name-part><tp:taxon-name-part taxon-name-part-type="species" reg="excelsior">excelsior</tp:taxon-name-part></tp:taxon-name></italic> and <italic><tp:taxon-name><tp:taxon-name-part taxon-name-part-type="genus" reg="Kerria">Kerria</tp:taxon-name-part><tp:taxon-name-part taxon-name-part-type="species" reg="japonica">japonica</tp:taxon-name-part></tp:taxon-name></italic></td><td rowspan="1" colspan="1"><tp:taxon-name><tp:taxon-name-part taxon-name-part-type="family">Oleaceae</tp:taxon-name-part></tp:taxon-name> and <tp:taxon-name><tp:taxon-name-part taxon-name-part-type="family">Rosaceae</tp:taxon-name-part></tp:taxon-name></td><td rowspan="1" colspan="1">The Netherlands</td><td rowspan="1" colspan="1">
                  <xref ref-type="bibr" rid="B42">De Gruyter et al. (2013)</xref>
                </td></tr><tr><td rowspan="1" colspan="1">
                  <italic>
                    <tp:taxon-name><tp:taxon-name-part taxon-name-part-type="genus" reg="Aposphaeria">Aposphaeria</tp:taxon-name-part><tp:taxon-name-part taxon-name-part-type="species" reg="dendrophomoides">dendrophomoides</tp:taxon-name-part></tp:taxon-name>
                  </italic>
                </td><td rowspan="1" colspan="1">
                  <italic>
                    <tp:taxon-name><tp:taxon-name-part taxon-name-part-type="genus" reg="Corylus">Corylus</tp:taxon-name-part><tp:taxon-name-part taxon-name-part-type="species" reg="avellana">avellana</tp:taxon-name-part></tp:taxon-name>
                  </italic>
                </td><td rowspan="1" colspan="1">
                  <tp:taxon-name><tp:taxon-name-part taxon-name-part-type="family">Betulaceae</tp:taxon-name-part></tp:taxon-name>
                </td><td rowspan="1" colspan="1">Italy</td><td rowspan="1" colspan="1">
                  <xref ref-type="bibr" rid="B212">Saccardo (1921)</xref>
                </td></tr><tr><td rowspan="1" colspan="1">
                  <italic>
                    <tp:taxon-name><tp:taxon-name-part taxon-name-part-type="genus" reg="Aposphaeria">Aposphaeria</tp:taxon-name-part><tp:taxon-name-part taxon-name-part-type="species" reg="denudata">denudata</tp:taxon-name-part></tp:taxon-name>
                  </italic>
                </td><td rowspan="1" colspan="1">
                  <italic>
                    <tp:taxon-name><tp:taxon-name-part taxon-name-part-type="genus" reg="Cydonia">Cydonia</tp:taxon-name-part><tp:taxon-name-part taxon-name-part-type="species" reg="vulgaris">vulgaris</tp:taxon-name-part></tp:taxon-name>
                  </italic>
                </td><td rowspan="1" colspan="1">
                  <tp:taxon-name><tp:taxon-name-part taxon-name-part-type="family">Rosaceae</tp:taxon-name-part></tp:taxon-name>
                </td><td rowspan="1" colspan="1">Hungary</td><td rowspan="1" colspan="1">
                  <xref ref-type="bibr" rid="B214">Saccardo and Traverso (1910)</xref>
                </td></tr><tr><td rowspan="1" colspan="1">
                  <italic>
                    <tp:taxon-name><tp:taxon-name-part taxon-name-part-type="genus" reg="Aposphaeria">Aposphaeria</tp:taxon-name-part><tp:taxon-name-part taxon-name-part-type="species" reg="desertorum">desertorum</tp:taxon-name-part></tp:taxon-name>
                  </italic>
                </td><td rowspan="1" colspan="1">
                  <italic>
                    <tp:taxon-name><tp:taxon-name-part taxon-name-part-type="genus" reg="Haloxylon">Haloxylon</tp:taxon-name-part><tp:taxon-name-part taxon-name-part-type="species" reg="aphyllum">aphyllum</tp:taxon-name-part></tp:taxon-name>
                  </italic>
                </td><td rowspan="1" colspan="1">
                  <tp:taxon-name><tp:taxon-name-part taxon-name-part-type="family">Amaranthaceae</tp:taxon-name-part></tp:taxon-name>
                </td><td rowspan="1" colspan="1">Kazakhstan</td><td rowspan="1" colspan="1">
                  <xref ref-type="bibr" rid="B64">Farr and Rossman (2024)</xref>
                </td></tr><tr><td rowspan="1" colspan="1">
                  <italic>
                    <tp:taxon-name><tp:taxon-name-part taxon-name-part-type="genus" reg="Aposphaeria">Aposphaeria</tp:taxon-name-part><tp:taxon-name-part taxon-name-part-type="species" reg="elymi">elymi</tp:taxon-name-part></tp:taxon-name>
                  </italic>
                </td><td rowspan="1" colspan="1">
                  <italic>
                    <tp:taxon-name><tp:taxon-name-part taxon-name-part-type="genus" reg="Elymus">Elymus</tp:taxon-name-part><tp:taxon-name-part taxon-name-part-type="species" reg="arenarius">arenarius</tp:taxon-name-part></tp:taxon-name>
                  </italic>
                </td><td rowspan="1" colspan="1">
                  <tp:taxon-name><tp:taxon-name-part taxon-name-part-type="family">Poaceae</tp:taxon-name-part></tp:taxon-name>
                </td><td rowspan="1" colspan="1">Germany</td><td rowspan="1" colspan="1">
                  <xref ref-type="bibr" rid="B46">Diedicke (1912)</xref>
                </td></tr><tr><td rowspan="1" colspan="1">
                  <italic>
                    <tp:taxon-name><tp:taxon-name-part taxon-name-part-type="genus" reg="Aposphaeria">Aposphaeria</tp:taxon-name-part><tp:taxon-name-part taxon-name-part-type="species" reg="ephedrae">ephedrae</tp:taxon-name-part></tp:taxon-name>
                  </italic>
                </td><td rowspan="1" colspan="1"><italic><tp:taxon-name><tp:taxon-name-part taxon-name-part-type="genus" reg="Ephedra">Ephedra</tp:taxon-name-part></tp:taxon-name></italic> sp.</td><td rowspan="1" colspan="1">
                  <tp:taxon-name><tp:taxon-name-part taxon-name-part-type="family">Ephedraceae</tp:taxon-name-part></tp:taxon-name>
                </td><td rowspan="1" colspan="1">Kazakhstan and Ukraine</td><td rowspan="1" colspan="1"><xref ref-type="bibr" rid="B89">Hayova and Minter (2009)</xref>; <xref ref-type="bibr" rid="B64">Farr and Rossman (2024)</xref></td></tr><tr><td rowspan="1" colspan="1">
                  <italic>
                    <tp:taxon-name><tp:taxon-name-part taxon-name-part-type="genus" reg="Aposphaeria">Aposphaeria</tp:taxon-name-part><tp:taxon-name-part taxon-name-part-type="species" reg="epicorticalis">epicorticalis</tp:taxon-name-part></tp:taxon-name>
                  </italic>
                </td><td rowspan="1" colspan="1">
                  <italic>
                    <tp:taxon-name><tp:taxon-name-part taxon-name-part-type="genus" reg="Corylus">Corylus</tp:taxon-name-part><tp:taxon-name-part taxon-name-part-type="species" reg="avellana">avellana</tp:taxon-name-part></tp:taxon-name>
                  </italic>
                </td><td rowspan="1" colspan="1">
                  <tp:taxon-name><tp:taxon-name-part taxon-name-part-type="family">Betulaceae</tp:taxon-name-part></tp:taxon-name>
                </td><td rowspan="1" colspan="1">Italy</td><td rowspan="1" colspan="1">
                  <xref ref-type="bibr" rid="B212">Saccardo (1921)</xref>
                </td></tr><tr><td rowspan="1" colspan="1">
                  <italic>
                    <tp:taxon-name><tp:taxon-name-part taxon-name-part-type="genus" reg="Aposphaeria">Aposphaeria</tp:taxon-name-part><tp:taxon-name-part taxon-name-part-type="species" reg="eragrostidis">eragrostidis</tp:taxon-name-part></tp:taxon-name>
                  </italic>
                </td><td rowspan="1" colspan="1"><italic><tp:taxon-name><tp:taxon-name-part taxon-name-part-type="genus" reg="Eragrostis">Eragrostis</tp:taxon-name-part></tp:taxon-name></italic> sp.</td><td rowspan="1" colspan="1">
                  <tp:taxon-name><tp:taxon-name-part taxon-name-part-type="family">Poaceae</tp:taxon-name-part></tp:taxon-name>
                </td><td rowspan="1" colspan="1">Eritrea, Ethiopia and Iraq</td><td rowspan="1" colspan="1"><xref ref-type="bibr" rid="B35">Castellani and Ciferri (1950)</xref>; <xref ref-type="bibr" rid="B64">Farr and Rossman (2024)</xref></td></tr><tr><td rowspan="1" colspan="1">
                  <italic>
                    <tp:taxon-name><tp:taxon-name-part taxon-name-part-type="genus" reg="Aposphaeria">Aposphaeria</tp:taxon-name-part><tp:taxon-name-part taxon-name-part-type="species" reg="eurotiae">eurotiae</tp:taxon-name-part></tp:taxon-name>
                  </italic>
                </td><td rowspan="1" colspan="1">
                  <italic>
                    <tp:taxon-name><tp:taxon-name-part taxon-name-part-type="genus" reg="Eurotia">Eurotia</tp:taxon-name-part><tp:taxon-name-part taxon-name-part-type="species" reg="eversmanniana">eversmanniana</tp:taxon-name-part></tp:taxon-name>
                  </italic>
                </td><td rowspan="1" colspan="1">
                  <tp:taxon-name><tp:taxon-name-part taxon-name-part-type="family">Amaranthaceae</tp:taxon-name-part></tp:taxon-name>
                </td><td rowspan="1" colspan="1">Kazakhstan</td><td rowspan="1" colspan="1">
                  <xref ref-type="bibr" rid="B64">Farr and Rossman (2024)</xref>
                </td></tr><tr><td rowspan="1" colspan="1">
                  <italic>
                    <tp:taxon-name><tp:taxon-name-part taxon-name-part-type="genus" reg="Aposphaeria">Aposphaeria</tp:taxon-name-part><tp:taxon-name-part taxon-name-part-type="species" reg="ferrum-equinum">ferrum-equinum</tp:taxon-name-part></tp:taxon-name>
                  </italic>
                </td><td rowspan="1" colspan="1">Unidentified host</td><td rowspan="1" colspan="1">–</td><td rowspan="1" colspan="1">Italy</td><td rowspan="1" colspan="1">
                  <xref ref-type="bibr" rid="B255">Tassi (1900)</xref>
                </td></tr><tr><td rowspan="1" colspan="1">
                  <italic>
                    <tp:taxon-name><tp:taxon-name-part taxon-name-part-type="genus" reg="Aposphaeria">Aposphaeria</tp:taxon-name-part><tp:taxon-name-part taxon-name-part-type="species" reg="freticola">freticola</tp:taxon-name-part></tp:taxon-name>
                  </italic>
                </td><td rowspan="1" colspan="1"><italic><tp:taxon-name><tp:taxon-name-part taxon-name-part-type="genus" reg="Fagus">Fagus</tp:taxon-name-part></tp:taxon-name></italic> sp. and <italic><tp:taxon-name><tp:taxon-name-part taxon-name-part-type="genus" reg="Nothofagus">Nothofagus</tp:taxon-name-part><tp:taxon-name-part taxon-name-part-type="species" reg="antarctica">antarctica</tp:taxon-name-part></tp:taxon-name></italic></td><td rowspan="1" colspan="1"><tp:taxon-name><tp:taxon-name-part taxon-name-part-type="family">Fagaceae</tp:taxon-name-part></tp:taxon-name>, <tp:taxon-name><tp:taxon-name-part taxon-name-part-type="family">Nothofagaceae</tp:taxon-name-part></tp:taxon-name></td><td rowspan="1" colspan="1">Argentina, Chile and Poland</td><td rowspan="1" colspan="1"><xref ref-type="bibr" rid="B63">Farr (1973)</xref>; <xref ref-type="bibr" rid="B164">Mulenko et al. (2008)</xref>; <xref ref-type="bibr" rid="B64">Farr and Rossman (2024)</xref></td></tr><tr><td rowspan="1" colspan="1">
                  <italic>
                    <tp:taxon-name><tp:taxon-name-part taxon-name-part-type="genus" reg="Aposphaeria">Aposphaeria</tp:taxon-name-part><tp:taxon-name-part taxon-name-part-type="species" reg="gallicola">gallicola</tp:taxon-name-part></tp:taxon-name>
                  </italic>
                </td><td rowspan="1" colspan="1">Unidentified host</td><td rowspan="1" colspan="1">–</td><td rowspan="1" colspan="1">Italy</td><td rowspan="1" colspan="1">
                  <xref ref-type="bibr" rid="B64">Farr and Rossman (2024)</xref>
                </td></tr><tr><td rowspan="1" colspan="1">
                  <italic>
                    <tp:taxon-name><tp:taxon-name-part taxon-name-part-type="genus" reg="Aposphaeria">Aposphaeria</tp:taxon-name-part><tp:taxon-name-part taxon-name-part-type="species" reg="gregaria">gregaria</tp:taxon-name-part></tp:taxon-name>
                  </italic>
                </td><td rowspan="1" colspan="1"><italic><tp:taxon-name><tp:taxon-name-part taxon-name-part-type="genus" reg="Salix">Salix</tp:taxon-name-part></tp:taxon-name></italic> sp.</td><td rowspan="1" colspan="1">
                  <tp:taxon-name><tp:taxon-name-part taxon-name-part-type="family">Salicaceae</tp:taxon-name-part></tp:taxon-name>
                </td><td rowspan="1" colspan="1">Germany</td><td rowspan="1" colspan="1">
                  <xref ref-type="bibr" rid="B46">Diedicke (1912)</xref>
                </td></tr><tr><td rowspan="1" colspan="1">
                  <italic>
                    <tp:taxon-name><tp:taxon-name-part taxon-name-part-type="genus" reg="Aposphaeria">Aposphaeria</tp:taxon-name-part><tp:taxon-name-part taxon-name-part-type="species" reg="halimodendri">halimodendri</tp:taxon-name-part></tp:taxon-name>
                  </italic>
                </td><td rowspan="1" colspan="1">
                  <italic>
                    <tp:taxon-name><tp:taxon-name-part taxon-name-part-type="genus" reg="Halimodendron">Halimodendron</tp:taxon-name-part><tp:taxon-name-part taxon-name-part-type="species" reg="halodendron">halodendron</tp:taxon-name-part></tp:taxon-name>
                  </italic>
                </td><td rowspan="1" colspan="1">
                  <tp:taxon-name><tp:taxon-name-part taxon-name-part-type="family">Fabaceae</tp:taxon-name-part></tp:taxon-name>
                </td><td rowspan="1" colspan="1">Ukraine</td><td rowspan="1" colspan="1">
                  <xref ref-type="bibr" rid="B64">Farr and Rossman (2024)</xref>
                </td></tr><tr><td rowspan="1" colspan="1">
                  <italic>
                    <tp:taxon-name><tp:taxon-name-part taxon-name-part-type="genus" reg="Aposphaeria">Aposphaeria</tp:taxon-name-part><tp:taxon-name-part taxon-name-part-type="species" reg="haloxyli">haloxyli</tp:taxon-name-part></tp:taxon-name>
                  </italic>
                </td><td rowspan="1" colspan="1">
                  <italic>
                    <tp:taxon-name><tp:taxon-name-part taxon-name-part-type="genus" reg="Haloxylon">Haloxylon</tp:taxon-name-part><tp:taxon-name-part taxon-name-part-type="species" reg="aphyllum">aphyllum</tp:taxon-name-part></tp:taxon-name>
                  </italic>
                </td><td rowspan="1" colspan="1">
                  <tp:taxon-name><tp:taxon-name-part taxon-name-part-type="family">Amaranthaceae</tp:taxon-name-part></tp:taxon-name>
                </td><td rowspan="1" colspan="1">Kazakhstan</td><td rowspan="1" colspan="1">
                  <xref ref-type="bibr" rid="B64">Farr and Rossman (2024)</xref>
                </td></tr><tr><td rowspan="1" colspan="1">
                  <italic>
                    <tp:taxon-name><tp:taxon-name-part taxon-name-part-type="genus" reg="Aposphaeria">Aposphaeria</tp:taxon-name-part><tp:taxon-name-part taxon-name-part-type="species" reg="hapalophragmii">hapalophragmii</tp:taxon-name-part></tp:taxon-name>
                  </italic>
                </td><td rowspan="1" colspan="1">
                  <italic>
                    <tp:taxon-name><tp:taxon-name-part taxon-name-part-type="genus" reg="Hapalophragmium">Hapalophragmium</tp:taxon-name-part><tp:taxon-name-part taxon-name-part-type="species" reg="acaciae">acaciae</tp:taxon-name-part></tp:taxon-name>
                  </italic>
                </td><td rowspan="1" colspan="1">
                  <tp:taxon-name><tp:taxon-name-part taxon-name-part-type="family">Fabaceae</tp:taxon-name-part></tp:taxon-name>
                </td><td rowspan="1" colspan="1">Somalia</td><td rowspan="1" colspan="1"><xref ref-type="bibr" rid="B269">Trotter (1931)</xref>; <xref ref-type="bibr" rid="B163">Mujica and Vergara (1945)</xref>; <xref ref-type="bibr" rid="B64">Farr and Rossman (2024)</xref></td></tr><tr><td rowspan="1" colspan="1">
                  <italic>
                    <tp:taxon-name><tp:taxon-name-part taxon-name-part-type="genus" reg="Aposphaeria">Aposphaeria</tp:taxon-name-part><tp:taxon-name-part taxon-name-part-type="species" reg="henryana">henryana</tp:taxon-name-part></tp:taxon-name>
                  </italic>
                </td><td rowspan="1" colspan="1">
                  <italic>
                    <tp:taxon-name><tp:taxon-name-part taxon-name-part-type="genus" reg="Salix">Salix</tp:taxon-name-part><tp:taxon-name-part taxon-name-part-type="species" reg="alba">alba</tp:taxon-name-part></tp:taxon-name>
                  </italic>
                </td><td rowspan="1" colspan="1">
                  <tp:taxon-name><tp:taxon-name-part taxon-name-part-type="family">Salicaceae</tp:taxon-name-part></tp:taxon-name>
                </td><td rowspan="1" colspan="1">Italy</td><td rowspan="1" colspan="1">
                  <xref ref-type="bibr" rid="B64">Farr and Rossman (2024)</xref>
                </td></tr><tr><td rowspan="1" colspan="1">
                  <italic>
                    <tp:taxon-name><tp:taxon-name-part taxon-name-part-type="genus" reg="Aposphaeria">Aposphaeria</tp:taxon-name-part><tp:taxon-name-part taxon-name-part-type="species" reg="heveae">heveae</tp:taxon-name-part></tp:taxon-name>
                  </italic>
                </td><td rowspan="1" colspan="1">
                  <italic>
                    <tp:taxon-name><tp:taxon-name-part taxon-name-part-type="genus" reg="Hevea">Hevea</tp:taxon-name-part><tp:taxon-name-part taxon-name-part-type="species" reg="brasiliensis">brasiliensis</tp:taxon-name-part></tp:taxon-name>
                  </italic>
                </td><td rowspan="1" colspan="1">
                  <tp:taxon-name><tp:taxon-name-part taxon-name-part-type="family">Euphorbiaceae</tp:taxon-name-part></tp:taxon-name>
                </td><td rowspan="1" colspan="1">Sri Lanka</td><td rowspan="1" colspan="1">
                  <xref ref-type="bibr" rid="B177">Petch (1917)</xref>
                </td></tr><tr><td rowspan="1" colspan="1">
                  <italic>
                    <tp:taxon-name><tp:taxon-name-part taxon-name-part-type="genus" reg="Aposphaeria">Aposphaeria</tp:taxon-name-part><tp:taxon-name-part taxon-name-part-type="species" reg="hippuridis">hippuridis</tp:taxon-name-part></tp:taxon-name>
                  </italic>
                </td><td rowspan="1" colspan="1">
                  <italic>
                    <tp:taxon-name><tp:taxon-name-part taxon-name-part-type="genus" reg="Hippuris">Hippuris</tp:taxon-name-part><tp:taxon-name-part taxon-name-part-type="species" reg="vulgaris">vulgaris</tp:taxon-name-part></tp:taxon-name>
                  </italic>
                </td><td rowspan="1" colspan="1">
                  <tp:taxon-name><tp:taxon-name-part taxon-name-part-type="family">Plantaginaceae</tp:taxon-name-part></tp:taxon-name>
                </td><td rowspan="1" colspan="1">Germany</td><td rowspan="1" colspan="1">
                  <xref ref-type="bibr" rid="B3">Ade (1923)</xref>
                </td></tr><tr><td rowspan="1" colspan="1">
                  <italic>
                    <tp:taxon-name><tp:taxon-name-part taxon-name-part-type="genus" reg="Aposphaeria">Aposphaeria</tp:taxon-name-part><tp:taxon-name-part taxon-name-part-type="species" reg="hospitae">hospitae</tp:taxon-name-part></tp:taxon-name>
                  </italic>
                </td><td rowspan="1" colspan="1"><italic><tp:taxon-name><tp:taxon-name-part taxon-name-part-type="genus" reg="Kleinhovia">Kleinhovia</tp:taxon-name-part></tp:taxon-name></italic> sp.</td><td rowspan="1" colspan="1">
                  <tp:taxon-name><tp:taxon-name-part taxon-name-part-type="family">Malvaceae</tp:taxon-name-part></tp:taxon-name>
                </td><td rowspan="1" colspan="1">Sri Lanka</td><td rowspan="1" colspan="1">
                  <xref ref-type="bibr" rid="B255">Tassi (1900)</xref>
                </td></tr><tr><td rowspan="1" colspan="1">
                  <italic>
                    <tp:taxon-name><tp:taxon-name-part taxon-name-part-type="genus" reg="Aposphaeria">Aposphaeria</tp:taxon-name-part><tp:taxon-name-part taxon-name-part-type="species" reg="humicola">humicola</tp:taxon-name-part></tp:taxon-name>
                  </italic>
                </td><td rowspan="1" colspan="1">Unidentified host</td><td rowspan="1" colspan="1">–</td><td rowspan="1" colspan="1">The Netherlands</td><td rowspan="1" colspan="1">
                  <xref ref-type="bibr" rid="B168">Oudemans (1902)</xref>
                </td></tr><tr><td rowspan="1" colspan="1">
                  <italic>
                    <tp:taxon-name><tp:taxon-name-part taxon-name-part-type="genus" reg="Aposphaeria">Aposphaeria</tp:taxon-name-part><tp:taxon-name-part taxon-name-part-type="species" reg="ilicis">ilicis</tp:taxon-name-part></tp:taxon-name>
                  </italic>
                </td><td rowspan="1" colspan="1">
                  <italic>
                    <tp:taxon-name><tp:taxon-name-part taxon-name-part-type="genus" reg="Ilex">Ilex</tp:taxon-name-part><tp:taxon-name-part taxon-name-part-type="species" reg="aquifolium">aquifolium</tp:taxon-name-part></tp:taxon-name>
                  </italic>
                </td><td rowspan="1" colspan="1">
                  <tp:taxon-name><tp:taxon-name-part taxon-name-part-type="family">Aquifoliaceae</tp:taxon-name-part></tp:taxon-name>
                </td><td rowspan="1" colspan="1">Germany</td><td rowspan="1" colspan="1">
                  <xref ref-type="bibr" rid="B46">Diedicke (1912)</xref>
                </td></tr><tr><td rowspan="1" colspan="1">
                  <italic>
                    <tp:taxon-name><tp:taxon-name-part taxon-name-part-type="genus" reg="Aposphaeria">Aposphaeria</tp:taxon-name-part><tp:taxon-name-part taxon-name-part-type="species" reg="iliensis">iliensis</tp:taxon-name-part></tp:taxon-name>
                  </italic>
                </td><td rowspan="1" colspan="1">
                  <italic>
                    <tp:taxon-name><tp:taxon-name-part taxon-name-part-type="genus" reg="Halimodendron">Halimodendron</tp:taxon-name-part><tp:taxon-name-part taxon-name-part-type="species" reg="halodendron">halodendron</tp:taxon-name-part></tp:taxon-name>
                  </italic>
                </td><td rowspan="1" colspan="1">
                  <tp:taxon-name><tp:taxon-name-part taxon-name-part-type="family">Fabaceae</tp:taxon-name-part></tp:taxon-name>
                </td><td rowspan="1" colspan="1">Kazakhstan</td><td rowspan="1" colspan="1">
                  <xref ref-type="bibr" rid="B64">Farr and Rossman (2024)</xref>
                </td></tr><tr><td rowspan="1" colspan="1">
                  <italic>
                    <tp:taxon-name><tp:taxon-name-part taxon-name-part-type="genus" reg="Aposphaeria">Aposphaeria</tp:taxon-name-part><tp:taxon-name-part taxon-name-part-type="species" reg="jubaeae">jubaeae</tp:taxon-name-part></tp:taxon-name>
                  </italic>
                </td><td rowspan="1" colspan="1">
                  <italic>
                    <tp:taxon-name><tp:taxon-name-part taxon-name-part-type="genus" reg="Jubaea">Jubaea</tp:taxon-name-part><tp:taxon-name-part taxon-name-part-type="species" reg="spectabilis">spectabilis</tp:taxon-name-part></tp:taxon-name>
                  </italic>
                </td><td rowspan="1" colspan="1">
                  <tp:taxon-name><tp:taxon-name-part taxon-name-part-type="family">Arecaceae</tp:taxon-name-part></tp:taxon-name>
                </td><td rowspan="1" colspan="1">Chile</td><td rowspan="1" colspan="1"><xref ref-type="bibr" rid="B239">Spegazzini (1921)</xref>; <xref ref-type="bibr" rid="B63">Farr (1973)</xref>; <xref ref-type="bibr" rid="B163">Mujica and Vergara (1945)</xref>; <xref ref-type="bibr" rid="B64">Farr and Rossman (2024)</xref></td></tr><tr><td rowspan="1" colspan="1">
                  <italic>
                    <tp:taxon-name><tp:taxon-name-part taxon-name-part-type="genus" reg="Aposphaeria">Aposphaeria</tp:taxon-name-part><tp:taxon-name-part taxon-name-part-type="species" reg="kiefferiana">kiefferiana</tp:taxon-name-part></tp:taxon-name>
                  </italic>
                </td><td rowspan="1" colspan="1"><italic><tp:taxon-name><tp:taxon-name-part taxon-name-part-type="genus" reg="Quercus">Quercus</tp:taxon-name-part></tp:taxon-name></italic> sp.</td><td rowspan="1" colspan="1">
                  <tp:taxon-name><tp:taxon-name-part taxon-name-part-type="family">Fagaceae</tp:taxon-name-part></tp:taxon-name>
                </td><td rowspan="1" colspan="1">Italy</td><td rowspan="1" colspan="1">
                  <xref ref-type="bibr" rid="B64">Farr and Rossman (2024)</xref>
                </td></tr><tr><td rowspan="1" colspan="1">
                  <italic>
                    <tp:taxon-name><tp:taxon-name-part taxon-name-part-type="genus" reg="Aposphaeria">Aposphaeria</tp:taxon-name-part><tp:taxon-name-part taxon-name-part-type="species" reg="kravtzevii">kravtzevii</tp:taxon-name-part></tp:taxon-name>
                  </italic>
                </td><td rowspan="1" colspan="1">
                  <italic>
                    <tp:taxon-name><tp:taxon-name-part taxon-name-part-type="genus" reg="Eurotia">Eurotia</tp:taxon-name-part><tp:taxon-name-part taxon-name-part-type="species" reg="eversmanniana">eversmanniana</tp:taxon-name-part></tp:taxon-name>
                  </italic>
                </td><td rowspan="1" colspan="1">
                  <tp:taxon-name><tp:taxon-name-part taxon-name-part-type="family">Amaranthaceae</tp:taxon-name-part></tp:taxon-name>
                </td><td rowspan="1" colspan="1">Kazakhstan</td><td rowspan="1" colspan="1">
                  <xref ref-type="bibr" rid="B64">Farr and Rossman (2024)</xref>
                </td></tr><tr><td rowspan="1" colspan="1">
                  <italic>
                    <tp:taxon-name><tp:taxon-name-part taxon-name-part-type="genus" reg="Aposphaeria">Aposphaeria</tp:taxon-name-part><tp:taxon-name-part taxon-name-part-type="species" reg="lentisci">lentisci</tp:taxon-name-part></tp:taxon-name>
                  </italic>
                </td><td rowspan="1" colspan="1"><italic><tp:taxon-name><tp:taxon-name-part taxon-name-part-type="genus" reg="Pistacia">Pistacia</tp:taxon-name-part></tp:taxon-name></italic> sp.</td><td rowspan="1" colspan="1">
                  <tp:taxon-name><tp:taxon-name-part taxon-name-part-type="family">Anacardiaceae</tp:taxon-name-part></tp:taxon-name>
                </td><td rowspan="1" colspan="1">Greece and Spain</td><td rowspan="1" colspan="1"><xref ref-type="bibr" rid="B270">Urries (1957)</xref>; <xref ref-type="bibr" rid="B171">Pantidou (1973)</xref>; <xref ref-type="bibr" rid="B64">Farr and Rossman (2024)</xref></td></tr><tr><td rowspan="1" colspan="1">
                  <italic>
                    <tp:taxon-name><tp:taxon-name-part taxon-name-part-type="genus" reg="Aposphaeria">Aposphaeria</tp:taxon-name-part><tp:taxon-name-part taxon-name-part-type="species" reg="lignicola">lignicola</tp:taxon-name-part></tp:taxon-name>
                  </italic>
                </td><td rowspan="1" colspan="1">
                  <italic>
                    <tp:taxon-name><tp:taxon-name-part taxon-name-part-type="genus" reg="Acacia">Acacia</tp:taxon-name-part><tp:taxon-name-part taxon-name-part-type="species" reg="arabica">arabica</tp:taxon-name-part></tp:taxon-name>
                  </italic>
                </td><td rowspan="1" colspan="1">
                  <tp:taxon-name><tp:taxon-name-part taxon-name-part-type="family">Fabaceae</tp:taxon-name-part></tp:taxon-name>
                </td><td rowspan="1" colspan="1">Pakistan</td><td rowspan="1" colspan="1">
                  <xref ref-type="bibr" rid="B4">Ahmad (1964)</xref>
                </td></tr><tr><td rowspan="1" colspan="1">
                  <italic>
                    <tp:taxon-name><tp:taxon-name-part taxon-name-part-type="genus" reg="Aposphaeria">Aposphaeria</tp:taxon-name-part><tp:taxon-name-part taxon-name-part-type="species" reg="major">major</tp:taxon-name-part></tp:taxon-name>
                  </italic>
                </td><td rowspan="1" colspan="1">
                  <italic>
                    <tp:taxon-name><tp:taxon-name-part taxon-name-part-type="genus" reg="Rubus">Rubus</tp:taxon-name-part><tp:taxon-name-part taxon-name-part-type="species" reg="parviflorus">parviflorus</tp:taxon-name-part></tp:taxon-name>
                  </italic>
                </td><td rowspan="1" colspan="1">
                  <tp:taxon-name><tp:taxon-name-part taxon-name-part-type="family">Rosaceae</tp:taxon-name-part></tp:taxon-name>
                </td><td rowspan="1" colspan="1">The United States</td><td rowspan="1" colspan="1">
                  <xref ref-type="bibr" rid="B248">Sydow and Sydow (1907)</xref>
                </td></tr><tr><td rowspan="1" colspan="1">
                  <italic>
                    <tp:taxon-name><tp:taxon-name-part taxon-name-part-type="genus" reg="Aposphaeria">Aposphaeria</tp:taxon-name-part><tp:taxon-name-part taxon-name-part-type="species" reg="majuscula">majuscula</tp:taxon-name-part></tp:taxon-name>
                  </italic>
                </td><td rowspan="1" colspan="1">
                  <italic>
                    <tp:taxon-name><tp:taxon-name-part taxon-name-part-type="genus" reg="Vitis">Vitis</tp:taxon-name-part><tp:taxon-name-part taxon-name-part-type="species" reg="vinifera">vinifera</tp:taxon-name-part></tp:taxon-name>
                  </italic>
                </td><td rowspan="1" colspan="1">
                  <tp:taxon-name><tp:taxon-name-part taxon-name-part-type="family">Vitaceae</tp:taxon-name-part></tp:taxon-name>
                </td><td rowspan="1" colspan="1">France</td><td rowspan="1" colspan="1">
                  <xref ref-type="bibr" rid="B215">Saccardo and Trotter (1913)</xref>
                </td></tr><tr><td rowspan="1" colspan="1">
                  <italic>
                    <tp:taxon-name><tp:taxon-name-part taxon-name-part-type="genus" reg="Aposphaeria">Aposphaeria</tp:taxon-name-part><tp:taxon-name-part taxon-name-part-type="species" reg="martinii">martinii</tp:taxon-name-part></tp:taxon-name>
                  </italic>
                </td><td rowspan="1" colspan="1"><italic><tp:taxon-name><tp:taxon-name-part taxon-name-part-type="genus" reg="Sabal">Sabal</tp:taxon-name-part></tp:taxon-name></italic> sp.</td><td rowspan="1" colspan="1">
                  <tp:taxon-name><tp:taxon-name-part taxon-name-part-type="family">Arecaceae</tp:taxon-name-part></tp:taxon-name>
                </td><td rowspan="1" colspan="1">United States</td><td rowspan="1" colspan="1">
                  <xref ref-type="bibr" rid="B64">Farr and Rossman (2024)</xref>
                </td></tr><tr><td rowspan="1" colspan="1">
                  <italic>
                    <tp:taxon-name><tp:taxon-name-part taxon-name-part-type="genus" reg="Aposphaeria">Aposphaeria</tp:taxon-name-part><tp:taxon-name-part taxon-name-part-type="species" reg="mediella">mediella</tp:taxon-name-part></tp:taxon-name>
                  </italic>
                </td><td rowspan="1" colspan="1"><italic><tp:taxon-name><tp:taxon-name-part taxon-name-part-type="genus" reg="Pinus">Pinus</tp:taxon-name-part></tp:taxon-name></italic> sp.</td><td rowspan="1" colspan="1">
                  <tp:taxon-name><tp:taxon-name-part taxon-name-part-type="family">Pinaceae</tp:taxon-name-part></tp:taxon-name>
                </td><td rowspan="1" colspan="1">Greece, Finland and Poland</td><td rowspan="1" colspan="1"><xref ref-type="bibr" rid="B122">Karsten (1884)</xref>; <xref ref-type="bibr" rid="B171">Pantidou (1973)</xref>; <xref ref-type="bibr" rid="B164">Mulenko et al. (2008)</xref>; <xref ref-type="bibr" rid="B64">Farr and Rossman (2024)</xref></td></tr><tr><td rowspan="1" colspan="1">
                  <italic>
                    <tp:taxon-name><tp:taxon-name-part taxon-name-part-type="genus" reg="Aposphaeria">Aposphaeria</tp:taxon-name-part><tp:taxon-name-part taxon-name-part-type="species" reg="melaleucae">melaleucae</tp:taxon-name-part></tp:taxon-name>
                  </italic>
                </td><td rowspan="1" colspan="1">
                  <italic>
                    <tp:taxon-name><tp:taxon-name-part taxon-name-part-type="genus" reg="Melaleuca">Melaleuca</tp:taxon-name-part><tp:taxon-name-part taxon-name-part-type="species" reg="leucadendra">leucadendra</tp:taxon-name-part></tp:taxon-name>
                  </italic>
                </td><td rowspan="1" colspan="1">
                  <tp:taxon-name><tp:taxon-name-part taxon-name-part-type="family">Myrtaceae</tp:taxon-name-part></tp:taxon-name>
                </td><td rowspan="1" colspan="1">Australia</td><td rowspan="1" colspan="1"><xref ref-type="bibr" rid="B90">Hennings (1903)</xref>; <xref ref-type="bibr" rid="B227">Shivas and Alcorn (1996)</xref>; <xref ref-type="bibr" rid="B64">Farr and Rossman (2024)</xref></td></tr><tr><td rowspan="1" colspan="1">
                  <italic>
                    <tp:taxon-name><tp:taxon-name-part taxon-name-part-type="genus" reg="Aposphaeria">Aposphaeria</tp:taxon-name-part><tp:taxon-name-part taxon-name-part-type="species" reg="mesembryanthemi">mesembryanthemi</tp:taxon-name-part></tp:taxon-name>
                  </italic>
                </td><td rowspan="1" colspan="1"><italic><tp:taxon-name><tp:taxon-name-part taxon-name-part-type="genus" reg="Mesembryanthemum">Mesembryanthemum</tp:taxon-name-part></tp:taxon-name></italic> sp.</td><td rowspan="1" colspan="1">
                  <tp:taxon-name><tp:taxon-name-part taxon-name-part-type="family">Aizoaceae</tp:taxon-name-part></tp:taxon-name>
                </td><td rowspan="1" colspan="1">Portugal</td><td rowspan="1" colspan="1">
                  <xref ref-type="bibr" rid="B40">Costa and Camara (1952)</xref>
                </td></tr><tr><td rowspan="1" colspan="1">
                  <italic>
                    <tp:taxon-name><tp:taxon-name-part taxon-name-part-type="genus" reg="Aposphaeria">Aposphaeria</tp:taxon-name-part><tp:taxon-name-part taxon-name-part-type="species" reg="mojunkumica">mojunkumica</tp:taxon-name-part></tp:taxon-name>
                  </italic>
                </td><td rowspan="1" colspan="1">
                  <italic>
                    <tp:taxon-name><tp:taxon-name-part taxon-name-part-type="genus" reg="Haloxylon">Haloxylon</tp:taxon-name-part><tp:taxon-name-part taxon-name-part-type="species" reg="aphyllum">aphyllum</tp:taxon-name-part></tp:taxon-name>
                  </italic>
                </td><td rowspan="1" colspan="1">
                  <tp:taxon-name><tp:taxon-name-part taxon-name-part-type="family">Amaranthaceae</tp:taxon-name-part></tp:taxon-name>
                </td><td rowspan="1" colspan="1">Kazakhstan</td><td rowspan="1" colspan="1">
                  <xref ref-type="bibr" rid="B64">Farr and Rossman (2024)</xref>
                </td></tr><tr><td rowspan="1" colspan="1">
                  <italic>
                    <tp:taxon-name><tp:taxon-name-part taxon-name-part-type="genus" reg="Aposphaeria">Aposphaeria</tp:taxon-name-part><tp:taxon-name-part taxon-name-part-type="species" reg="montbretiae">montbretiae</tp:taxon-name-part></tp:taxon-name>
                  </italic>
                </td><td rowspan="1" colspan="1"><italic><tp:taxon-name><tp:taxon-name-part taxon-name-part-type="genus" reg="Crocosmia">Crocosmia</tp:taxon-name-part></tp:taxon-name></italic> sp.</td><td rowspan="1" colspan="1">
                  <tp:taxon-name><tp:taxon-name-part taxon-name-part-type="family">Iridaceae</tp:taxon-name-part></tp:taxon-name>
                </td><td rowspan="1" colspan="1">Azerbaijan and Georgia</td><td rowspan="1" colspan="1">
                  <xref ref-type="bibr" rid="B228">Siemaszko (1923)</xref>
                </td></tr><tr><td rowspan="1" colspan="1">
                  <italic>
                    <tp:taxon-name><tp:taxon-name-part taxon-name-part-type="genus" reg="Aposphaeria">Aposphaeria</tp:taxon-name-part><tp:taxon-name-part taxon-name-part-type="species" reg="musarum">musarum</tp:taxon-name-part></tp:taxon-name>
                  </italic>
                </td><td rowspan="1" colspan="1">
                  <italic>
                    <tp:taxon-name><tp:taxon-name-part taxon-name-part-type="genus" reg="Musa">Musa</tp:taxon-name-part><tp:taxon-name-part taxon-name-part-type="species" reg="sapientum">sapientum</tp:taxon-name-part></tp:taxon-name>
                  </italic>
                </td><td rowspan="1" colspan="1">
                  <tp:taxon-name><tp:taxon-name-part taxon-name-part-type="family">Musaceae</tp:taxon-name-part></tp:taxon-name>
                </td><td rowspan="1" colspan="1">Argentina</td><td rowspan="1" colspan="1"><xref ref-type="bibr" rid="B63">Farr (1973)</xref>; <xref ref-type="bibr" rid="B64">Farr and Rossman (2024)</xref></td></tr><tr><td rowspan="1" colspan="1">
                  <italic>
                    <tp:taxon-name><tp:taxon-name-part taxon-name-part-type="genus" reg="Aposphaeria">Aposphaeria</tp:taxon-name-part><tp:taxon-name-part taxon-name-part-type="species" reg="nigra">nigra</tp:taxon-name-part></tp:taxon-name>
                  </italic>
                </td><td rowspan="1" colspan="1">
                  <italic>
                    <tp:taxon-name><tp:taxon-name-part taxon-name-part-type="genus" reg="Betula">Betula</tp:taxon-name-part><tp:taxon-name-part taxon-name-part-type="species" reg="alba">alba</tp:taxon-name-part></tp:taxon-name>
                  </italic>
                </td><td rowspan="1" colspan="1">
                  <tp:taxon-name><tp:taxon-name-part taxon-name-part-type="family">Betulaceae</tp:taxon-name-part></tp:taxon-name>
                </td><td rowspan="1" colspan="1">Germany</td><td rowspan="1" colspan="1">
                  <xref ref-type="bibr" rid="B46">Diedicke (1912)</xref>
                </td></tr><tr><td rowspan="1" colspan="1">
                  <italic>
                    <tp:taxon-name><tp:taxon-name-part taxon-name-part-type="genus" reg="Aposphaeria">Aposphaeria</tp:taxon-name-part><tp:taxon-name-part taxon-name-part-type="species" reg="oxalidis">oxalidis</tp:taxon-name-part></tp:taxon-name>
                  </italic>
                </td><td rowspan="1" colspan="1">
                  <italic>
                    <tp:taxon-name><tp:taxon-name-part taxon-name-part-type="genus" reg="Oxalis">Oxalis</tp:taxon-name-part><tp:taxon-name-part taxon-name-part-type="species" reg="tuberosa">tuberosa</tp:taxon-name-part></tp:taxon-name>
                  </italic>
                </td><td rowspan="1" colspan="1">
                  <tp:taxon-name><tp:taxon-name-part taxon-name-part-type="family">Oxalidaceae</tp:taxon-name-part></tp:taxon-name>
                </td><td rowspan="1" colspan="1">Bolivia</td><td rowspan="1" colspan="1"><xref ref-type="bibr" rid="B65">Farr and Stevenson (1963)</xref>; <xref ref-type="bibr" rid="B64">Farr and Rossman (2024)</xref></td></tr><tr><td rowspan="1" colspan="1">
                  <italic>
                    <tp:taxon-name><tp:taxon-name-part taxon-name-part-type="genus" reg="Aposphaeria">Aposphaeria</tp:taxon-name-part><tp:taxon-name-part taxon-name-part-type="species" reg="pakistanica">pakistanica</tp:taxon-name-part></tp:taxon-name>
                  </italic>
                </td><td rowspan="1" colspan="1">Unidentified host</td><td rowspan="1" colspan="1">–</td><td rowspan="1" colspan="1">Pakistan</td><td rowspan="1" colspan="1">
                  <xref ref-type="bibr" rid="B5">Ahmad (1971)</xref>
                </td></tr><tr><td rowspan="1" colspan="1">
                  <italic>
                    <tp:taxon-name><tp:taxon-name-part taxon-name-part-type="genus" reg="Aposphaeria">Aposphaeria</tp:taxon-name-part><tp:taxon-name-part taxon-name-part-type="species" reg="phellodendri">phellodendri</tp:taxon-name-part></tp:taxon-name>
                  </italic>
                </td><td rowspan="1" colspan="1">
                  <italic>
                    <tp:taxon-name><tp:taxon-name-part taxon-name-part-type="genus" reg="Phellodendron">Phellodendron</tp:taxon-name-part><tp:taxon-name-part taxon-name-part-type="species" reg="amurense">amurense</tp:taxon-name-part></tp:taxon-name>
                  </italic>
                </td><td rowspan="1" colspan="1">
                  <tp:taxon-name><tp:taxon-name-part taxon-name-part-type="family">Rutaceae</tp:taxon-name-part></tp:taxon-name>
                </td><td rowspan="1" colspan="1">Ukraine</td><td rowspan="1" colspan="1">
                  <xref ref-type="bibr" rid="B64">Farr and Rossman (2024)</xref>
                </td></tr><tr><td rowspan="1" colspan="1">
                  <italic>
                    <tp:taxon-name><tp:taxon-name-part taxon-name-part-type="genus" reg="Aposphaeria">Aposphaeria</tp:taxon-name-part><tp:taxon-name-part taxon-name-part-type="species" reg="pinea">pinea</tp:taxon-name-part></tp:taxon-name>
                  </italic>
                </td><td rowspan="1" colspan="1">
                  <italic>
                    <tp:taxon-name><tp:taxon-name-part taxon-name-part-type="genus" reg="Pinus">Pinus</tp:taxon-name-part><tp:taxon-name-part taxon-name-part-type="species" reg="sylvestris">sylvestris</tp:taxon-name-part></tp:taxon-name>
                  </italic>
                </td><td rowspan="1" colspan="1">
                  <tp:taxon-name><tp:taxon-name-part taxon-name-part-type="family">Pinaceae</tp:taxon-name-part></tp:taxon-name>
                </td><td rowspan="1" colspan="1">France and Germany</td><td rowspan="1" colspan="1"><xref ref-type="bibr" rid="B208">Saccardo (1884)</xref>; <xref ref-type="bibr" rid="B164">Mulenko et al. (2008)</xref>; <xref ref-type="bibr" rid="B64">Farr and Rossman (2024)</xref></td></tr><tr><td rowspan="1" colspan="1">
                  <italic>
                    <tp:taxon-name><tp:taxon-name-part taxon-name-part-type="genus" reg="Aposphaeria">Aposphaeria</tp:taxon-name-part><tp:taxon-name-part taxon-name-part-type="species" reg="pini-densiflorae">pini-densiflorae</tp:taxon-name-part></tp:taxon-name>
                  </italic>
                </td><td rowspan="1" colspan="1">
                  <italic>
                    <tp:taxon-name><tp:taxon-name-part taxon-name-part-type="genus" reg="Pinus">Pinus</tp:taxon-name-part><tp:taxon-name-part taxon-name-part-type="species" reg="densiflora">densiflora</tp:taxon-name-part></tp:taxon-name>
                  </italic>
                </td><td rowspan="1" colspan="1">
                  <tp:taxon-name><tp:taxon-name-part taxon-name-part-type="family">Pinaceae</tp:taxon-name-part></tp:taxon-name>
                </td><td rowspan="1" colspan="1">Japan</td><td rowspan="1" colspan="1"><xref ref-type="bibr" rid="B220">Sawada (1950)</xref>; <xref ref-type="bibr" rid="B64">Farr and Rossman (2024)</xref></td></tr><tr><td rowspan="1" colspan="1">
                  <italic>
                    <tp:taxon-name><tp:taxon-name-part taxon-name-part-type="genus" reg="Aposphaeria">Aposphaeria</tp:taxon-name-part><tp:taxon-name-part taxon-name-part-type="species" reg="polonica">polonica</tp:taxon-name-part></tp:taxon-name>
                  </italic>
                </td><td rowspan="1" colspan="1">
                  <italic>
                    <tp:taxon-name><tp:taxon-name-part taxon-name-part-type="genus" reg="Tilia">Tilia</tp:taxon-name-part><tp:taxon-name-part taxon-name-part-type="species" reg="platyphyllos">platyphyllos</tp:taxon-name-part></tp:taxon-name>
                  </italic>
                </td><td rowspan="1" colspan="1">
                  <tp:taxon-name><tp:taxon-name-part taxon-name-part-type="family">Pinaceae</tp:taxon-name-part></tp:taxon-name>
                </td><td rowspan="1" colspan="1">Poland</td><td rowspan="1" colspan="1"><xref ref-type="bibr" rid="B164">Mulenko et al. (2008)</xref>; <xref ref-type="bibr" rid="B64">Farr and Rossman (2024)</xref></td></tr><tr><td rowspan="1" colspan="1">
                  <italic>
                    <tp:taxon-name><tp:taxon-name-part taxon-name-part-type="genus" reg="Aposphaeria">Aposphaeria</tp:taxon-name-part><tp:taxon-name-part taxon-name-part-type="species" reg="populea">populea</tp:taxon-name-part></tp:taxon-name>
                  </italic>
                </td><td rowspan="1" colspan="1"><italic><tp:taxon-name><tp:taxon-name-part taxon-name-part-type="genus" reg="Populus">Populus</tp:taxon-name-part></tp:taxon-name></italic> sp.</td><td rowspan="1" colspan="1">
                  <tp:taxon-name><tp:taxon-name-part taxon-name-part-type="family">Salicaceae</tp:taxon-name-part></tp:taxon-name>
                </td><td rowspan="1" colspan="1">The United Kingdom</td><td rowspan="1" colspan="1"><xref ref-type="bibr" rid="B232">Smith and Ramsbottom (1914)</xref>; <xref ref-type="bibr" rid="B45">Dennis (1986)</xref></td></tr><tr><td rowspan="1" colspan="1">
                  <italic>
                    <tp:taxon-name><tp:taxon-name-part taxon-name-part-type="genus" reg="Aposphaeria">Aposphaeria</tp:taxon-name-part><tp:taxon-name-part taxon-name-part-type="species" reg="pulviscula">pulviscula</tp:taxon-name-part></tp:taxon-name>
                  </italic>
                </td><td rowspan="1" colspan="1"><italic><tp:taxon-name><tp:taxon-name-part taxon-name-part-type="genus" reg="Fagus">Fagus</tp:taxon-name-part><tp:taxon-name-part taxon-name-part-type="species" reg="sylvatica">sylvatica</tp:taxon-name-part></tp:taxon-name></italic> and <italic><tp:taxon-name><tp:taxon-name-part taxon-name-part-type="genus" reg="Salix">Salix</tp:taxon-name-part></tp:taxon-name></italic> sp.</td><td rowspan="1" colspan="1"><tp:taxon-name><tp:taxon-name-part taxon-name-part-type="family">Fagaceae</tp:taxon-name-part></tp:taxon-name> and <tp:taxon-name><tp:taxon-name-part taxon-name-part-type="family">Salicaceae</tp:taxon-name-part></tp:taxon-name></td><td rowspan="1" colspan="1">Austria, France, Iceland, Italy, the Netherlands and Ukraine</td><td rowspan="1" colspan="1"><xref ref-type="bibr" rid="B205">Saccardo (1880)</xref>; <xref ref-type="bibr" rid="B233">Spaulding (1961)</xref>; <xref ref-type="bibr" rid="B244">Sutton (1980)</xref>; <xref ref-type="bibr" rid="B64">Farr and Rossman (2024)</xref></td></tr><tr><td rowspan="1" colspan="1">
                  <italic>
                    <tp:taxon-name><tp:taxon-name-part taxon-name-part-type="genus" reg="Aposphaeria">Aposphaeria</tp:taxon-name-part><tp:taxon-name-part taxon-name-part-type="species" reg="punicina">punicina</tp:taxon-name-part></tp:taxon-name>
                  </italic>
                </td><td rowspan="1" colspan="1">
                  <italic>
                    <tp:taxon-name><tp:taxon-name-part taxon-name-part-type="genus" reg="Punica">Punica</tp:taxon-name-part><tp:taxon-name-part taxon-name-part-type="species" reg="granatum">granatum</tp:taxon-name-part></tp:taxon-name>
                  </italic>
                </td><td rowspan="1" colspan="1">
                  <tp:taxon-name><tp:taxon-name-part taxon-name-part-type="family">Lythraceae</tp:taxon-name-part></tp:taxon-name>
                </td><td rowspan="1" colspan="1">China and Malta</td><td rowspan="1" colspan="1"><xref ref-type="bibr" rid="B210">Saccardo (1915)</xref>; <xref ref-type="bibr" rid="B253">Tai (1979)</xref></td></tr><tr><td rowspan="1" colspan="1">
                  <italic>
                    <tp:taxon-name><tp:taxon-name-part taxon-name-part-type="genus" reg="Aposphaeria">Aposphaeria</tp:taxon-name-part><tp:taxon-name-part taxon-name-part-type="species" reg="purpurascens">purpurascens</tp:taxon-name-part></tp:taxon-name>
                  </italic>
                </td><td rowspan="1" colspan="1">
                  <italic>
                    <tp:taxon-name><tp:taxon-name-part taxon-name-part-type="genus" reg="Acer">Acer</tp:taxon-name-part><tp:taxon-name-part taxon-name-part-type="species" reg="pseudoplatanus">pseudoplatanus</tp:taxon-name-part></tp:taxon-name>
                  </italic>
                </td><td rowspan="1" colspan="1">
                  <tp:taxon-name><tp:taxon-name-part taxon-name-part-type="family">Sapindaceae</tp:taxon-name-part></tp:taxon-name>
                </td><td rowspan="1" colspan="1">Italy</td><td rowspan="1" colspan="1">
                  <xref ref-type="bibr" rid="B179">Peyronel (1915)</xref>
                </td></tr><tr><td rowspan="1" colspan="1">
                  <italic>
                    <tp:taxon-name><tp:taxon-name-part taxon-name-part-type="genus" reg="Aposphaeria">Aposphaeria</tp:taxon-name-part><tp:taxon-name-part taxon-name-part-type="species" reg="ramalinae">ramalinae</tp:taxon-name-part></tp:taxon-name>
                  </italic>
                </td><td rowspan="1" colspan="1"><italic><tp:taxon-name><tp:taxon-name-part taxon-name-part-type="genus" reg="Ramalina">Ramalina</tp:taxon-name-part></tp:taxon-name></italic> sp. (lichen)</td><td rowspan="1" colspan="1">–</td><td rowspan="1" colspan="1">France</td><td rowspan="1" colspan="1">
                  <xref ref-type="bibr" rid="B184">Pitard and Harmand (1911)</xref>
                </td></tr><tr><td rowspan="1" colspan="1">
                  <italic>
                    <tp:taxon-name><tp:taxon-name-part taxon-name-part-type="genus" reg="Aposphaeria">Aposphaeria</tp:taxon-name-part><tp:taxon-name-part taxon-name-part-type="species" reg="reaumuriae">reaumuriae</tp:taxon-name-part></tp:taxon-name>
                  </italic>
                </td><td rowspan="1" colspan="1"><italic><tp:taxon-name><tp:taxon-name-part taxon-name-part-type="genus" reg="Reaumuria">Reaumuria</tp:taxon-name-part></tp:taxon-name></italic> sp.</td><td rowspan="1" colspan="1">
                  <tp:taxon-name><tp:taxon-name-part taxon-name-part-type="family">Tamaricaceae</tp:taxon-name-part></tp:taxon-name>
                </td><td rowspan="1" colspan="1">Azerbaijan</td><td rowspan="1" colspan="1">
                  <xref ref-type="bibr" rid="B64">Farr and Rossman (2024)</xref>
                </td></tr><tr><td rowspan="1" colspan="1">
                  <italic>
                    <tp:taxon-name><tp:taxon-name-part taxon-name-part-type="genus" reg="Aposphaeria">Aposphaeria</tp:taxon-name-part><tp:taxon-name-part taxon-name-part-type="species" reg="rhois">rhois</tp:taxon-name-part></tp:taxon-name>
                  </italic>
                </td><td rowspan="1" colspan="1">
                  <italic>
                    <tp:taxon-name><tp:taxon-name-part taxon-name-part-type="genus" reg="Rhus">Rhus</tp:taxon-name-part><tp:taxon-name-part taxon-name-part-type="species" reg="oxyacantha">oxyacantha</tp:taxon-name-part></tp:taxon-name>
                  </italic>
                </td><td rowspan="1" colspan="1">
                  <tp:taxon-name><tp:taxon-name-part taxon-name-part-type="family">Anacardiaceae</tp:taxon-name-part></tp:taxon-name>
                </td><td rowspan="1" colspan="1">Libya</td><td rowspan="1" colspan="1"><xref ref-type="bibr" rid="B50">El-Buni and Rattan (1981)</xref>; <xref ref-type="bibr" rid="B268">Trotter (1912)</xref></td></tr><tr><td rowspan="1" colspan="1">
                  <italic>
                    <tp:taxon-name><tp:taxon-name-part taxon-name-part-type="genus" reg="Aposphaeria">Aposphaeria</tp:taxon-name-part><tp:taxon-name-part taxon-name-part-type="species" reg="rostrata">rostrata</tp:taxon-name-part></tp:taxon-name>
                  </italic>
                </td><td rowspan="1" colspan="1">Unidentified host</td><td rowspan="1" colspan="1">–</td><td rowspan="1" colspan="1">The Netherlands</td><td rowspan="1" colspan="1">
                  <xref ref-type="bibr" rid="B168">Oudemans (1902)</xref>
                </td></tr><tr><td rowspan="1" colspan="1">
                  <italic>
                    <tp:taxon-name><tp:taxon-name-part taxon-name-part-type="genus" reg="Aposphaeria">Aposphaeria</tp:taxon-name-part><tp:taxon-name-part taxon-name-part-type="species" reg="rubefaciens">rubefaciens</tp:taxon-name-part></tp:taxon-name>
                  </italic>
                </td><td rowspan="1" colspan="1"><italic><tp:taxon-name><tp:taxon-name-part taxon-name-part-type="genus" reg="Salix">Salix</tp:taxon-name-part></tp:taxon-name></italic> sp.</td><td rowspan="1" colspan="1">
                  <tp:taxon-name><tp:taxon-name-part taxon-name-part-type="family">Salicaceae</tp:taxon-name-part></tp:taxon-name>
                </td><td rowspan="1" colspan="1">Italy and the Netherlands</td><td rowspan="1" colspan="1">
                  <xref ref-type="bibr" rid="B26">Bubák and Kabát (1905)</xref>
                </td></tr><tr><td rowspan="1" colspan="1">
                  <italic>
                    <tp:taxon-name><tp:taxon-name-part taxon-name-part-type="genus" reg="Aposphaeria">Aposphaeria</tp:taxon-name-part><tp:taxon-name-part taxon-name-part-type="species" reg="rudis">rudis</tp:taxon-name-part></tp:taxon-name>
                  </italic>
                </td><td rowspan="1" colspan="1">
                  <italic>
                    <tp:taxon-name><tp:taxon-name-part taxon-name-part-type="genus" reg="Picea">Picea</tp:taxon-name-part><tp:taxon-name-part taxon-name-part-type="species" reg="excelsa">excelsa</tp:taxon-name-part></tp:taxon-name>
                  </italic>
                </td><td rowspan="1" colspan="1">
                  <tp:taxon-name><tp:taxon-name-part taxon-name-part-type="family">Pinaceae</tp:taxon-name-part></tp:taxon-name>
                </td><td rowspan="1" colspan="1">Finland</td><td rowspan="1" colspan="1">
                  <xref ref-type="bibr" rid="B124">Karsten (1905)</xref>
                </td></tr><tr><td rowspan="1" colspan="1">
                  <italic>
                    <tp:taxon-name><tp:taxon-name-part taxon-name-part-type="genus" reg="Aposphaeria">Aposphaeria</tp:taxon-name-part><tp:taxon-name-part taxon-name-part-type="species" reg="salicis">salicis</tp:taxon-name-part></tp:taxon-name>
                  </italic>
                </td><td rowspan="1" colspan="1"><italic><tp:taxon-name><tp:taxon-name-part taxon-name-part-type="genus" reg="Salix">Salix</tp:taxon-name-part></tp:taxon-name></italic> sp.</td><td rowspan="1" colspan="1">
                  <tp:taxon-name><tp:taxon-name-part taxon-name-part-type="family">Salicaceae</tp:taxon-name-part></tp:taxon-name>
                </td><td rowspan="1" colspan="1">Germany and India</td><td rowspan="1" colspan="1"><xref ref-type="bibr" rid="B46">Diedicke (1912)</xref>; <xref ref-type="bibr" rid="B150">Mathur (1979)</xref></td></tr><tr><td rowspan="1" colspan="1">
                  <italic>
                    <tp:taxon-name><tp:taxon-name-part taxon-name-part-type="genus" reg="Aposphaeria">Aposphaeria</tp:taxon-name-part><tp:taxon-name-part taxon-name-part-type="species" reg="salicum">salicum</tp:taxon-name-part></tp:taxon-name>
                  </italic>
                </td><td rowspan="1" colspan="1">
                  <italic>
                    <tp:taxon-name><tp:taxon-name-part taxon-name-part-type="genus" reg="Salix">Salix</tp:taxon-name-part><tp:taxon-name-part taxon-name-part-type="species" reg="viminalis">viminalis</tp:taxon-name-part></tp:taxon-name>
                  </italic>
                </td><td rowspan="1" colspan="1">
                  <tp:taxon-name><tp:taxon-name-part taxon-name-part-type="family">Salicaceae</tp:taxon-name-part></tp:taxon-name>
                </td><td rowspan="1" colspan="1">Germany</td><td rowspan="1" colspan="1">
                  <xref ref-type="bibr" rid="B247">Sydow and Sydow (1903)</xref>
                </td></tr><tr><td rowspan="1" colspan="1">
                  <italic>
                    <tp:taxon-name><tp:taxon-name-part taxon-name-part-type="genus" reg="Aposphaeria">Aposphaeria</tp:taxon-name-part><tp:taxon-name-part taxon-name-part-type="species" reg="santolinae">santolinae</tp:taxon-name-part></tp:taxon-name>
                  </italic>
                </td><td rowspan="1" colspan="1">
                  <italic>
                    <tp:taxon-name><tp:taxon-name-part taxon-name-part-type="genus" reg="Santolina">Santolina</tp:taxon-name-part><tp:taxon-name-part taxon-name-part-type="species" reg="chamaecyparissus">chamaecyparissus</tp:taxon-name-part></tp:taxon-name>
                  </italic>
                </td><td rowspan="1" colspan="1">
                  <tp:taxon-name><tp:taxon-name-part taxon-name-part-type="family">Asteraceae</tp:taxon-name-part></tp:taxon-name>
                </td><td rowspan="1" colspan="1">Ukraine</td><td rowspan="1" colspan="1">
                  <xref ref-type="bibr" rid="B64">Farr and Rossman (2024)</xref>
                </td></tr><tr><td rowspan="1" colspan="1">
                  <italic>
                    <tp:taxon-name><tp:taxon-name-part taxon-name-part-type="genus" reg="Aposphaeria">Aposphaeria</tp:taxon-name-part><tp:taxon-name-part taxon-name-part-type="species" reg="sepulta">sepulta</tp:taxon-name-part></tp:taxon-name>
                  </italic>
                </td><td rowspan="1" colspan="1">
                  <italic>
                    <tp:taxon-name><tp:taxon-name-part taxon-name-part-type="genus" reg="Citrus">Citrus</tp:taxon-name-part><tp:taxon-name-part taxon-name-part-type="species" reg="aurantium">aurantium</tp:taxon-name-part></tp:taxon-name>
                  </italic>
                </td><td rowspan="1" colspan="1">
                  <tp:taxon-name><tp:taxon-name-part taxon-name-part-type="family">Rutaceae</tp:taxon-name-part></tp:taxon-name>
                </td><td rowspan="1" colspan="1">Italy</td><td rowspan="1" colspan="1">
                  <xref ref-type="bibr" rid="B208">Saccardo (1884)</xref>
                </td></tr><tr><td rowspan="1" colspan="1">
                  <italic>
                    <tp:taxon-name><tp:taxon-name-part taxon-name-part-type="genus" reg="Aposphaeria">Aposphaeria</tp:taxon-name-part><tp:taxon-name-part taxon-name-part-type="species" reg="sequoiae">sequoiae</tp:taxon-name-part></tp:taxon-name>
                  </italic>
                </td><td rowspan="1" colspan="1"><italic><tp:taxon-name><tp:taxon-name-part taxon-name-part-type="genus" reg="Sequoia">Sequoia</tp:taxon-name-part></tp:taxon-name></italic> sp.</td><td rowspan="1" colspan="1">
                  <tp:taxon-name><tp:taxon-name-part taxon-name-part-type="family">Cupressaceae</tp:taxon-name-part></tp:taxon-name>
                </td><td rowspan="1" colspan="1">Denmark</td><td rowspan="1" colspan="1">
                  <xref ref-type="bibr" rid="B142">Lind (1913)</xref>
                </td></tr><tr><td rowspan="1" colspan="1">
                  <italic>
                    <tp:taxon-name><tp:taxon-name-part taxon-name-part-type="genus" reg="Aposphaeria">Aposphaeria</tp:taxon-name-part><tp:taxon-name-part taxon-name-part-type="species" reg="silenes">silenes</tp:taxon-name-part></tp:taxon-name>
                  </italic>
                </td><td rowspan="1" colspan="1">
                  <italic>
                    <tp:taxon-name><tp:taxon-name-part taxon-name-part-type="genus" reg="Silene">Silene</tp:taxon-name-part><tp:taxon-name-part taxon-name-part-type="species" reg="otites">otites</tp:taxon-name-part></tp:taxon-name>
                  </italic>
                </td><td rowspan="1" colspan="1">
                  <tp:taxon-name><tp:taxon-name-part taxon-name-part-type="family">Caryophyllaceae</tp:taxon-name-part></tp:taxon-name>
                </td><td rowspan="1" colspan="1">Russia</td><td rowspan="1" colspan="1">
                  <xref ref-type="bibr" rid="B64">Farr and Rossman (2024)</xref>
                </td></tr><tr><td rowspan="1" colspan="1">
                  <italic>
                    <tp:taxon-name><tp:taxon-name-part taxon-name-part-type="genus" reg="Aposphaeria">Aposphaeria</tp:taxon-name-part><tp:taxon-name-part taxon-name-part-type="species" reg="sphaerospora">sphaerospora</tp:taxon-name-part></tp:taxon-name>
                  </italic>
                </td><td rowspan="1" colspan="1">
                  <italic>
                    <tp:taxon-name><tp:taxon-name-part taxon-name-part-type="genus" reg="Betula">Betula</tp:taxon-name-part><tp:taxon-name-part taxon-name-part-type="species" reg="alba">alba</tp:taxon-name-part></tp:taxon-name>
                  </italic>
                </td><td rowspan="1" colspan="1">
                  <tp:taxon-name><tp:taxon-name-part taxon-name-part-type="family">Betulaceae</tp:taxon-name-part></tp:taxon-name>
                </td><td rowspan="1" colspan="1">Italy</td><td rowspan="1" colspan="1">
                  <xref ref-type="bibr" rid="B180">Peyronel (1918)</xref>
                </td></tr><tr><td rowspan="1" colspan="1">
                  <italic>
                    <tp:taxon-name><tp:taxon-name-part taxon-name-part-type="genus" reg="Aposphaeria">Aposphaeria</tp:taxon-name-part><tp:taxon-name-part taxon-name-part-type="species" reg="striolata">striolata</tp:taxon-name-part></tp:taxon-name>
                  </italic>
                </td><td rowspan="1" colspan="1">
                  <italic>
                    <tp:taxon-name><tp:taxon-name-part taxon-name-part-type="genus" reg="Populus">Populus</tp:taxon-name-part><tp:taxon-name-part taxon-name-part-type="species" reg="deltoides">deltoides</tp:taxon-name-part></tp:taxon-name>
                  </italic>
                </td><td rowspan="1" colspan="1">
                  <tp:taxon-name><tp:taxon-name-part taxon-name-part-type="family">Salicaceae</tp:taxon-name-part></tp:taxon-name>
                </td><td rowspan="1" colspan="1">The United States</td><td rowspan="1" colspan="1">
                  <xref ref-type="bibr" rid="B211">Saccardo (1916)</xref>
                </td></tr><tr><td rowspan="1" colspan="1">
                  <italic>
                    <tp:taxon-name><tp:taxon-name-part taxon-name-part-type="genus" reg="Aposphaeria">Aposphaeria</tp:taxon-name-part><tp:taxon-name-part taxon-name-part-type="species" reg="taquarae">taquarae</tp:taxon-name-part></tp:taxon-name>
                  </italic>
                </td><td rowspan="1" colspan="1"><tp:taxon-name><tp:taxon-name-part taxon-name-part-type="subfamily">Bambusoideae</tp:taxon-name-part></tp:taxon-name> sp.</td><td rowspan="1" colspan="1">
                  <tp:taxon-name><tp:taxon-name-part taxon-name-part-type="family">Poaceae</tp:taxon-name-part></tp:taxon-name>
                </td><td rowspan="1" colspan="1">Brazil</td><td rowspan="1" colspan="1">
                  <xref ref-type="bibr" rid="B272">Viégas (1945)</xref>
                </td></tr><tr><td rowspan="1" colspan="1">
                  <italic>
                    <tp:taxon-name><tp:taxon-name-part taxon-name-part-type="genus" reg="Aposphaeria">Aposphaeria</tp:taxon-name-part><tp:taxon-name-part taxon-name-part-type="species" reg="tiliana">tiliana</tp:taxon-name-part></tp:taxon-name>
                  </italic>
                </td><td rowspan="1" colspan="1">
                  <italic>
                    <tp:taxon-name><tp:taxon-name-part taxon-name-part-type="genus" reg="Tilia">Tilia</tp:taxon-name-part><tp:taxon-name-part taxon-name-part-type="species" reg="cordata">cordata</tp:taxon-name-part></tp:taxon-name>
                  </italic>
                </td><td rowspan="1" colspan="1">
                  <tp:taxon-name><tp:taxon-name-part taxon-name-part-type="family">Malvaceae</tp:taxon-name-part></tp:taxon-name>
                </td><td rowspan="1" colspan="1">Ukraine</td><td rowspan="1" colspan="1">
                  <xref ref-type="bibr" rid="B83">Gucevic (1977)</xref>
                </td></tr><tr><td rowspan="1" colspan="1">
                  <italic>
                    <tp:taxon-name><tp:taxon-name-part taxon-name-part-type="genus" reg="Aposphaeria">Aposphaeria</tp:taxon-name-part><tp:taxon-name-part taxon-name-part-type="species" reg="tragopogonis">tragopogonis</tp:taxon-name-part></tp:taxon-name>
                  </italic>
                </td><td rowspan="1" colspan="1">
                  <italic>
                    <tp:taxon-name><tp:taxon-name-part taxon-name-part-type="genus" reg="Tragopogon">Tragopogon</tp:taxon-name-part><tp:taxon-name-part taxon-name-part-type="species" reg="dubius">dubius</tp:taxon-name-part></tp:taxon-name>
                  </italic>
                </td><td rowspan="1" colspan="1">
                  <tp:taxon-name><tp:taxon-name-part taxon-name-part-type="family">Asteraceae</tp:taxon-name-part></tp:taxon-name>
                </td><td rowspan="1" colspan="1">Romania</td><td rowspan="1" colspan="1">
                  <xref ref-type="bibr" rid="B219">Sandu-Ville and Mititiuc (1971)</xref>
                </td></tr><tr><td rowspan="1" colspan="1">
                  <italic>
                    <tp:taxon-name><tp:taxon-name-part taxon-name-part-type="genus" reg="Aposphaeria">Aposphaeria</tp:taxon-name-part><tp:taxon-name-part taxon-name-part-type="species" reg="turmalis">turmalis</tp:taxon-name-part></tp:taxon-name>
                  </italic>
                </td><td rowspan="1" colspan="1">
                  <italic>
                    <tp:taxon-name><tp:taxon-name-part taxon-name-part-type="genus" reg="Diospyros">Diospyros</tp:taxon-name-part><tp:taxon-name-part taxon-name-part-type="species" reg="virginiana">virginiana</tp:taxon-name-part></tp:taxon-name>
                  </italic>
                </td><td rowspan="1" colspan="1">
                  <tp:taxon-name><tp:taxon-name-part taxon-name-part-type="family">Ebenaceae</tp:taxon-name-part></tp:taxon-name>
                </td><td rowspan="1" colspan="1">The United States</td><td rowspan="1" colspan="1"><xref ref-type="bibr" rid="B55">Ellis and Everhart (1902)</xref>; <xref ref-type="bibr" rid="B31">Cash (1952)</xref></td></tr><tr><td rowspan="1" colspan="1">
                  <italic>
                    <tp:taxon-name><tp:taxon-name-part taxon-name-part-type="genus" reg="Aposphaeria">Aposphaeria</tp:taxon-name-part><tp:taxon-name-part taxon-name-part-type="species" reg="ulmicola">ulmicola</tp:taxon-name-part></tp:taxon-name>
                  </italic>
                </td><td rowspan="1" colspan="1"><italic><tp:taxon-name><tp:taxon-name-part taxon-name-part-type="genus" reg="Ulmus">Ulmus</tp:taxon-name-part></tp:taxon-name></italic> sp.</td><td rowspan="1" colspan="1">
                  <tp:taxon-name><tp:taxon-name-part taxon-name-part-type="family">Ulmaceae</tp:taxon-name-part></tp:taxon-name>
                </td><td rowspan="1" colspan="1">The United Kingdom</td><td rowspan="1" colspan="1">
                  <xref ref-type="bibr" rid="B208">Saccardo (1884)</xref>
                </td></tr><tr><td rowspan="1" colspan="1">
                  <italic>
                    <tp:taxon-name><tp:taxon-name-part taxon-name-part-type="genus" reg="Aposphaeria">Aposphaeria</tp:taxon-name-part><tp:taxon-name-part taxon-name-part-type="species" reg="zeae">zeae</tp:taxon-name-part></tp:taxon-name>
                  </italic>
                </td><td rowspan="1" colspan="1">
                  <italic>
                    <tp:taxon-name><tp:taxon-name-part taxon-name-part-type="genus" reg="Zea">Zea</tp:taxon-name-part><tp:taxon-name-part taxon-name-part-type="species" reg="mays">mays</tp:taxon-name-part></tp:taxon-name>
                  </italic>
                </td><td rowspan="1" colspan="1">
                  <tp:taxon-name><tp:taxon-name-part taxon-name-part-type="family">Poaceae</tp:taxon-name-part></tp:taxon-name>
                </td><td rowspan="1" colspan="1">Azerbaijan and Georgia</td><td rowspan="1" colspan="1">
                  <xref ref-type="bibr" rid="B64">Farr and Rossman (2024)</xref>
                </td></tr><tr><td rowspan="1" colspan="1">
                  <italic>
                    <tp:taxon-name><tp:taxon-name-part taxon-name-part-type="genus" reg="Asymmetricospora">Asymmetricospora</tp:taxon-name-part><tp:taxon-name-part taxon-name-part-type="species" reg="calamicola">calamicola</tp:taxon-name-part></tp:taxon-name>
                  </italic>
                </td><td rowspan="1" colspan="1">
                  <italic>
                    <tp:taxon-name><tp:taxon-name-part taxon-name-part-type="genus" reg="Calamus">Calamus</tp:taxon-name-part><tp:taxon-name-part taxon-name-part-type="species" reg="caryotoides">caryotoides</tp:taxon-name-part></tp:taxon-name>
                  </italic>
                </td><td rowspan="1" colspan="1">
                  <tp:taxon-name><tp:taxon-name-part taxon-name-part-type="family">Arecaceae</tp:taxon-name-part></tp:taxon-name>
                </td><td rowspan="1" colspan="1">Australia</td><td rowspan="1" colspan="1"><xref ref-type="bibr" rid="B69">Fröhlich and Hyde (1998)</xref>; <xref ref-type="bibr" rid="B296">Zhang et al. (2012)</xref></td></tr><tr><td rowspan="1" colspan="1">
                  <italic>
                    <tp:taxon-name><tp:taxon-name-part taxon-name-part-type="genus" reg="Bertiella">Bertiella</tp:taxon-name-part><tp:taxon-name-part taxon-name-part-type="species" reg="botryosa">botryosa</tp:taxon-name-part></tp:taxon-name>
                  </italic>
                </td><td rowspan="1" colspan="1"><italic><tp:taxon-name><tp:taxon-name-part taxon-name-part-type="genus" reg="Ulmus">Ulmus</tp:taxon-name-part></tp:taxon-name></italic> sp.</td><td rowspan="1" colspan="1">
                  <tp:taxon-name><tp:taxon-name-part taxon-name-part-type="family">Ulmaceae</tp:taxon-name-part></tp:taxon-name>
                </td><td rowspan="1" colspan="1">The United States</td><td rowspan="1" colspan="1">
                  <xref ref-type="bibr" rid="B159">Morgan (1904)</xref>
                </td></tr><tr><td rowspan="1" colspan="1">
                  <italic>
                    <tp:taxon-name><tp:taxon-name-part taxon-name-part-type="genus" reg="Bertiella">Bertiella</tp:taxon-name-part><tp:taxon-name-part taxon-name-part-type="species" reg="ellipsoidea">ellipsoidea</tp:taxon-name-part></tp:taxon-name>
                  </italic>
                </td><td rowspan="1" colspan="1">Unidentified host</td><td rowspan="1" colspan="1">–</td><td rowspan="1" colspan="1">Thailand</td><td rowspan="1" colspan="1">
                  <xref ref-type="bibr" rid="B110">Hyde et al. (2016)</xref>
                </td></tr><tr><td rowspan="1" colspan="1">
                  <italic>
                    <tp:taxon-name><tp:taxon-name-part taxon-name-part-type="genus" reg="Bertiella">Bertiella</tp:taxon-name-part><tp:taxon-name-part taxon-name-part-type="species" reg="fici">fici</tp:taxon-name-part></tp:taxon-name>
                  </italic>
                </td><td rowspan="1" colspan="1"><italic><tp:taxon-name><tp:taxon-name-part taxon-name-part-type="genus" reg="Cinnamomum">Cinnamomum</tp:taxon-name-part><tp:taxon-name-part taxon-name-part-type="species" reg="verum">verum</tp:taxon-name-part></tp:taxon-name></italic>, <italic><tp:taxon-name><tp:taxon-name-part taxon-name-part-type="genus" reg="Ficus">Ficus</tp:taxon-name-part><tp:taxon-name-part taxon-name-part-type="species" reg="septica">septica</tp:taxon-name-part></tp:taxon-name></italic></td><td rowspan="1" colspan="1"><tp:taxon-name><tp:taxon-name-part taxon-name-part-type="family">Lauraceae</tp:taxon-name-part></tp:taxon-name>, <tp:taxon-name><tp:taxon-name-part taxon-name-part-type="family">Moraceae</tp:taxon-name-part></tp:taxon-name></td><td rowspan="1" colspan="1">China and Thailand</td><td rowspan="1" colspan="1"><xref ref-type="bibr" rid="B258">Tennakoon et al. (2021)</xref>; this study</td></tr><tr><td rowspan="1" colspan="1">
                  <italic>
                    <tp:taxon-name><tp:taxon-name-part taxon-name-part-type="genus" reg="Bertiella">Bertiella</tp:taxon-name-part><tp:taxon-name-part taxon-name-part-type="species" reg="gelatinosa">gelatinosa</tp:taxon-name-part></tp:taxon-name>
                  </italic>
                </td><td rowspan="1" colspan="1">Unidentified host</td><td rowspan="1" colspan="1">–</td><td rowspan="1" colspan="1">Brazil</td><td rowspan="1" colspan="1">
                  <xref ref-type="bibr" rid="B7">Almeida et al. (2017)</xref>
                </td></tr><tr><td rowspan="1" colspan="1">
                  <italic>
                    <tp:taxon-name><tp:taxon-name-part taxon-name-part-type="genus" reg="Bertiella">Bertiella</tp:taxon-name-part><tp:taxon-name-part taxon-name-part-type="species" reg="rhodospila">rhodospila</tp:taxon-name-part></tp:taxon-name>
                  </italic>
                </td><td rowspan="1" colspan="1"><italic><tp:taxon-name><tp:taxon-name-part taxon-name-part-type="genus" reg="Cyrilla">Cyrilla</tp:taxon-name-part></tp:taxon-name></italic> sp., <italic><tp:taxon-name><tp:taxon-name-part taxon-name-part-type="genus" reg="Populus">Populus</tp:taxon-name-part></tp:taxon-name></italic> sp. and <italic><tp:taxon-name><tp:taxon-name-part taxon-name-part-type="genus" reg="Quercus">Quercus</tp:taxon-name-part></tp:taxon-name></italic> sp.</td><td rowspan="1" colspan="1"><tp:taxon-name><tp:taxon-name-part taxon-name-part-type="family">Cyrillaceae</tp:taxon-name-part></tp:taxon-name>, <tp:taxon-name><tp:taxon-name-part taxon-name-part-type="family">Fagaceae</tp:taxon-name-part></tp:taxon-name> and Salicaea</td><td rowspan="1" colspan="1">The United States</td><td rowspan="1" colspan="1">
                  <xref ref-type="bibr" rid="B17">Barr et al. (1986)</xref>
                </td></tr><tr><td rowspan="1" colspan="1">
                  <italic>
                    <tp:taxon-name><tp:taxon-name-part taxon-name-part-type="genus" reg="Bertiella">Bertiella</tp:taxon-name-part><tp:taxon-name-part taxon-name-part-type="species" reg="striatispora">striatispora</tp:taxon-name-part></tp:taxon-name>
                  </italic>
                </td><td rowspan="1" colspan="1">Unidentified host</td><td rowspan="1" colspan="1">–</td><td rowspan="1" colspan="1">India</td><td rowspan="1" colspan="1">
                  <xref ref-type="bibr" rid="B166">Niranjan and Sarma (2019)</xref>
                </td></tr><tr><td rowspan="1" colspan="1">
                  <italic>
                    <tp:taxon-name><tp:taxon-name-part taxon-name-part-type="genus" reg="Bicrouania">Bicrouania</tp:taxon-name-part><tp:taxon-name-part taxon-name-part-type="species" reg="maritima">maritima</tp:taxon-name-part></tp:taxon-name>
                  </italic>
                </td><td rowspan="1" colspan="1"><italic><tp:taxon-name><tp:taxon-name-part taxon-name-part-type="genus" reg="Atraphaxis">Atraphaxis</tp:taxon-name-part><tp:taxon-name-part taxon-name-part-type="species" reg="spinosa">spinosa</tp:taxon-name-part></tp:taxon-name></italic> and <italic><tp:taxon-name><tp:taxon-name-part taxon-name-part-type="genus" reg="Halimione">Halimione</tp:taxon-name-part><tp:taxon-name-part taxon-name-part-type="species" reg="portulacoides">portulacoides</tp:taxon-name-part></tp:taxon-name></italic></td><td rowspan="1" colspan="1"><tp:taxon-name><tp:taxon-name-part taxon-name-part-type="family">Amaranthaceae</tp:taxon-name-part></tp:taxon-name>, <tp:taxon-name><tp:taxon-name-part taxon-name-part-type="family">Polygonaceae</tp:taxon-name-part></tp:taxon-name></td><td rowspan="1" colspan="1">France and Uzbekistan</td><td rowspan="1" colspan="1"><xref ref-type="bibr" rid="B131">Kohlmeyer and Volkmann-Kohlmeyer (1990)</xref>; <xref ref-type="bibr" rid="B74">Gafforov (2017)</xref></td></tr><tr><td rowspan="1" colspan="1">
                  <italic>
                    <tp:taxon-name><tp:taxon-name-part taxon-name-part-type="genus" reg="Byssosphaeria">Byssosphaeria</tp:taxon-name-part><tp:taxon-name-part taxon-name-part-type="species" reg="alnea">alnea</tp:taxon-name-part></tp:taxon-name>
                  </italic>
                </td><td rowspan="1" colspan="1"><italic><tp:taxon-name><tp:taxon-name-part taxon-name-part-type="genus" reg="Alnus">Alnus</tp:taxon-name-part></tp:taxon-name></italic> sp.</td><td rowspan="1" colspan="1">
                  <tp:taxon-name><tp:taxon-name-part taxon-name-part-type="family">Betulaceae</tp:taxon-name-part></tp:taxon-name>
                </td><td rowspan="1" colspan="1">The United States</td><td rowspan="1" colspan="1"><xref ref-type="bibr" rid="B14">Barr (1984)</xref>; <xref ref-type="bibr" rid="B64">Farr and Rossman (2024)</xref></td></tr><tr><td rowspan="1" colspan="1">
                  <italic>
                    <tp:taxon-name><tp:taxon-name-part taxon-name-part-type="genus" reg="Byssosphaeria">Byssosphaeria</tp:taxon-name-part><tp:taxon-name-part taxon-name-part-type="species" reg="erumpens">erumpens</tp:taxon-name-part></tp:taxon-name>
                  </italic>
                </td><td rowspan="1" colspan="1"><italic><tp:taxon-name><tp:taxon-name-part taxon-name-part-type="genus" reg="Litsea">Litsea</tp:taxon-name-part></tp:taxon-name></italic> sp.</td><td rowspan="1" colspan="1">
                  <tp:taxon-name><tp:taxon-name-part taxon-name-part-type="family">Lauraceae</tp:taxon-name-part></tp:taxon-name>
                </td><td rowspan="1" colspan="1">China</td><td rowspan="1" colspan="1"><xref ref-type="bibr" rid="B36">Chen and Hsieh (2004)</xref>; <xref ref-type="bibr" rid="B137">Li and Zhuang (2008)</xref>; <xref ref-type="bibr" rid="B64">Farr and Rossman (2024)</xref></td></tr><tr><td rowspan="1" colspan="1">
                  <italic>
                    <tp:taxon-name><tp:taxon-name-part taxon-name-part-type="genus" reg="Byssosphaeria">Byssosphaeria</tp:taxon-name-part><tp:taxon-name-part taxon-name-part-type="species" reg="erythrinae">erythrinae</tp:taxon-name-part></tp:taxon-name>
                  </italic>
                </td><td rowspan="1" colspan="1">
                  <italic>
                    <tp:taxon-name><tp:taxon-name-part taxon-name-part-type="genus" reg="Erythrina">Erythrina</tp:taxon-name-part><tp:taxon-name-part taxon-name-part-type="species" reg="indica">indica</tp:taxon-name-part></tp:taxon-name>
                  </italic>
                </td><td rowspan="1" colspan="1">
                  <tp:taxon-name><tp:taxon-name-part taxon-name-part-type="family">Fabaceae</tp:taxon-name-part></tp:taxon-name>
                </td><td rowspan="1" colspan="1">France</td><td rowspan="1" colspan="1">
                  <xref ref-type="bibr" rid="B14">Barr (1984)</xref>
                </td></tr><tr><td rowspan="1" colspan="1">
                  <italic>
                    <tp:taxon-name><tp:taxon-name-part taxon-name-part-type="genus" reg="Byssosphaeria">Byssosphaeria</tp:taxon-name-part><tp:taxon-name-part taxon-name-part-type="species" reg="guangdongense">guangdongense</tp:taxon-name-part></tp:taxon-name>
                  </italic>
                </td><td rowspan="1" colspan="1">
                  <italic>
                    <tp:taxon-name><tp:taxon-name-part taxon-name-part-type="genus" reg="Phoenix">Phoenix</tp:taxon-name-part><tp:taxon-name-part taxon-name-part-type="species" reg="roebelenii">roebelenii</tp:taxon-name-part></tp:taxon-name>
                  </italic>
                </td><td rowspan="1" colspan="1">
                  <tp:taxon-name><tp:taxon-name-part taxon-name-part-type="family">Arecaceae</tp:taxon-name-part></tp:taxon-name>
                </td><td rowspan="1" colspan="1">China</td><td rowspan="1" colspan="1">
                  <xref ref-type="bibr" rid="B292">Xiong et al. (2023)</xref>
                </td></tr><tr><td rowspan="1" colspan="1">
                  <italic>
                    <tp:taxon-name><tp:taxon-name-part taxon-name-part-type="genus" reg="Byssosphaeria">Byssosphaeria</tp:taxon-name-part><tp:taxon-name-part taxon-name-part-type="species" reg="hainanensis">hainanensis</tp:taxon-name-part></tp:taxon-name>
                  </italic>
                </td><td rowspan="1" colspan="1">Unidentified host</td><td rowspan="1" colspan="1">–</td><td rowspan="1" colspan="1">China</td><td rowspan="1" colspan="1">
                  <xref ref-type="bibr" rid="B137">Li and Zhuang (2008)</xref>
                </td></tr><tr><td rowspan="1" colspan="1">
                  <italic>
                    <tp:taxon-name><tp:taxon-name-part taxon-name-part-type="genus" reg="Byssosphaeria">Byssosphaeria</tp:taxon-name-part><tp:taxon-name-part taxon-name-part-type="species" reg="jamaicana">jamaicana</tp:taxon-name-part></tp:taxon-name>
                  </italic>
                </td><td rowspan="1" colspan="1"><italic><tp:taxon-name><tp:taxon-name-part taxon-name-part-type="genus" reg="Bambusa">Bambusa</tp:taxon-name-part></tp:taxon-name></italic> sp., <italic><tp:taxon-name><tp:taxon-name-part taxon-name-part-type="genus" reg="Quercus">Quercus</tp:taxon-name-part></tp:taxon-name></italic> sp. and <italic><tp:taxon-name><tp:taxon-name-part taxon-name-part-type="genus" reg="Salix">Salix</tp:taxon-name-part></tp:taxon-name></italic> sp.</td><td rowspan="1" colspan="1"><tp:taxon-name><tp:taxon-name-part taxon-name-part-type="family">Fagaceae</tp:taxon-name-part></tp:taxon-name> and <tp:taxon-name><tp:taxon-name-part taxon-name-part-type="family">Poaceae</tp:taxon-name-part></tp:taxon-name>, <tp:taxon-name><tp:taxon-name-part taxon-name-part-type="family">Salicaceae</tp:taxon-name-part></tp:taxon-name></td><td rowspan="1" colspan="1">China, Czech Republic, Jamaica and Mexico</td><td rowspan="1" colspan="1"><xref ref-type="bibr" rid="B14">Barr (1984)</xref>; <xref ref-type="bibr" rid="B231">Sivanesan and Hsieh (1989)</xref>; <xref ref-type="bibr" rid="B276">Wang et al. (2004)</xref>; <xref ref-type="bibr" rid="B154">Medel (2007)</xref>; <xref ref-type="bibr" rid="B64">Farr and Rossman (2024)</xref></td></tr><tr><td rowspan="1" colspan="1">
                  <italic>
                    <tp:taxon-name><tp:taxon-name-part taxon-name-part-type="genus" reg="Byssosphaeria">Byssosphaeria</tp:taxon-name-part><tp:taxon-name-part taxon-name-part-type="species" reg="juniperi">juniperi</tp:taxon-name-part></tp:taxon-name>
                  </italic>
                </td><td rowspan="1" colspan="1"><italic><tp:taxon-name><tp:taxon-name-part taxon-name-part-type="genus" reg="Juniperus">Juniperus</tp:taxon-name-part></tp:taxon-name></italic> sp.</td><td rowspan="1" colspan="1">
                  <tp:taxon-name><tp:taxon-name-part taxon-name-part-type="family">Cupressaceae</tp:taxon-name-part></tp:taxon-name>
                </td><td rowspan="1" colspan="1">The United States</td><td rowspan="1" colspan="1"><xref ref-type="bibr" rid="B276">Wang et al. (2004)</xref>; <xref ref-type="bibr" rid="B64">Farr and Rossman (2024)</xref></td></tr><tr><td rowspan="1" colspan="1">
                  <italic>
                    <tp:taxon-name><tp:taxon-name-part taxon-name-part-type="genus" reg="Byssosphaeria">Byssosphaeria</tp:taxon-name-part><tp:taxon-name-part taxon-name-part-type="species" reg="macarangae">macarangae</tp:taxon-name-part></tp:taxon-name>
                  </italic>
                </td><td rowspan="1" colspan="1">
                  <italic>
                    <tp:taxon-name><tp:taxon-name-part taxon-name-part-type="genus" reg="Macaranga">Macaranga</tp:taxon-name-part><tp:taxon-name-part taxon-name-part-type="species" reg="tanarius">tanarius</tp:taxon-name-part></tp:taxon-name>
                  </italic>
                </td><td rowspan="1" colspan="1">
                  <tp:taxon-name><tp:taxon-name-part taxon-name-part-type="family">Euphorbiaceae</tp:taxon-name-part></tp:taxon-name>
                </td><td rowspan="1" colspan="1">China</td><td rowspan="1" colspan="1">
                  <xref ref-type="bibr" rid="B257">Tennakoon et al. (2018)</xref>
                </td></tr><tr><td rowspan="1" colspan="1">
                  <italic>
                    <tp:taxon-name><tp:taxon-name-part taxon-name-part-type="genus" reg="Byssosphaeria">Byssosphaeria</tp:taxon-name-part><tp:taxon-name-part taxon-name-part-type="species" reg="musae">musae</tp:taxon-name-part></tp:taxon-name>
                  </italic>
                </td><td rowspan="1" colspan="1"><italic><tp:taxon-name><tp:taxon-name-part taxon-name-part-type="genus" reg="Musa">Musa</tp:taxon-name-part></tp:taxon-name></italic> sp.</td><td rowspan="1" colspan="1">
                  <tp:taxon-name><tp:taxon-name-part taxon-name-part-type="family">Musaceae</tp:taxon-name-part></tp:taxon-name>
                </td><td rowspan="1" colspan="1">Thailand</td><td rowspan="1" colspan="1"><xref ref-type="bibr" rid="B143">Liu et al. (2015)</xref>; <xref ref-type="bibr" rid="B64">Farr and Rossman (2024)</xref></td></tr><tr><td rowspan="1" colspan="1">
                  <italic>
                    <tp:taxon-name><tp:taxon-name-part taxon-name-part-type="genus" reg="Byssosphaeria">Byssosphaeria</tp:taxon-name-part><tp:taxon-name-part taxon-name-part-type="species" reg="oviformis">oviformis</tp:taxon-name-part></tp:taxon-name>
                  </italic>
                </td><td rowspan="1" colspan="1">
                  <italic>
                    <tp:taxon-name><tp:taxon-name-part taxon-name-part-type="genus" reg="Saccharum">Saccharum</tp:taxon-name-part><tp:taxon-name-part taxon-name-part-type="species" reg="arundinaceum">arundinaceum</tp:taxon-name-part></tp:taxon-name>
                  </italic>
                </td><td rowspan="1" colspan="1">
                  <tp:taxon-name><tp:taxon-name-part taxon-name-part-type="family">Poaceae</tp:taxon-name-part></tp:taxon-name>
                </td><td rowspan="1" colspan="1">China and Jamaica</td><td rowspan="1" colspan="1"><xref ref-type="bibr" rid="B14">Barr (1984)</xref>; <xref ref-type="bibr" rid="B145">Lu et al. (2000)</xref>; <xref ref-type="bibr" rid="B289">Wong and Hyde (2001)</xref>; <xref ref-type="bibr" rid="B64">Farr and Rossman (2024)</xref></td></tr><tr><td rowspan="1" colspan="1">
                  <italic>
                    <tp:taxon-name><tp:taxon-name-part taxon-name-part-type="genus" reg="Byssosphaeria">Byssosphaeria</tp:taxon-name-part><tp:taxon-name-part taxon-name-part-type="species" reg="phoenicis">phoenicis</tp:taxon-name-part></tp:taxon-name>
                  </italic>
                </td><td rowspan="1" colspan="1">
                  <italic>
                    <tp:taxon-name><tp:taxon-name-part taxon-name-part-type="genus" reg="Phoenix">Phoenix</tp:taxon-name-part><tp:taxon-name-part taxon-name-part-type="species" reg="roebelenii">roebelenii</tp:taxon-name-part></tp:taxon-name>
                  </italic>
                </td><td rowspan="1" colspan="1">
                  <tp:taxon-name><tp:taxon-name-part taxon-name-part-type="family">Arecaceae</tp:taxon-name-part></tp:taxon-name>
                </td><td rowspan="1" colspan="1">China</td><td rowspan="1" colspan="1">
                  <xref ref-type="bibr" rid="B134">Kularathnage et al. (2022)</xref>
                </td></tr><tr><td rowspan="1" colspan="1">
                  <italic>
                    <tp:taxon-name><tp:taxon-name-part taxon-name-part-type="genus" reg="Byssosphaeria">Byssosphaeria</tp:taxon-name-part><tp:taxon-name-part taxon-name-part-type="species" reg="poaceicola">poaceicola</tp:taxon-name-part></tp:taxon-name>
                  </italic>
                </td><td rowspan="1" colspan="1">
                  <italic>
                    <tp:taxon-name><tp:taxon-name-part taxon-name-part-type="genus" reg="Arundo">Arundo</tp:taxon-name-part><tp:taxon-name-part taxon-name-part-type="species" reg="pliniana">pliniana</tp:taxon-name-part></tp:taxon-name>
                  </italic>
                </td><td rowspan="1" colspan="1">
                  <tp:taxon-name><tp:taxon-name-part taxon-name-part-type="family">Poaceae</tp:taxon-name-part></tp:taxon-name>
                </td><td rowspan="1" colspan="1">China</td><td rowspan="1" colspan="1">This study</td></tr><tr><td rowspan="1" colspan="1">
                  <italic>
                    <tp:taxon-name><tp:taxon-name-part taxon-name-part-type="genus" reg="Byssosphaeria">Byssosphaeria</tp:taxon-name-part><tp:taxon-name-part taxon-name-part-type="species" reg="rhodomphala">rhodomphala</tp:taxon-name-part></tp:taxon-name>
                  </italic>
                </td><td rowspan="1" colspan="1"><italic><tp:taxon-name><tp:taxon-name-part taxon-name-part-type="genus" reg="Acer">Acer</tp:taxon-name-part><tp:taxon-name-part taxon-name-part-type="species" reg="pseudoplatanus">pseudoplatanus</tp:taxon-name-part></tp:taxon-name></italic> and <italic><tp:taxon-name><tp:taxon-name-part taxon-name-part-type="genus" reg="Populus">Populus</tp:taxon-name-part></tp:taxon-name></italic> sp.</td><td rowspan="1" colspan="1"><tp:taxon-name><tp:taxon-name-part taxon-name-part-type="family">Salicaceae</tp:taxon-name-part></tp:taxon-name> and <tp:taxon-name><tp:taxon-name-part taxon-name-part-type="family">Sapindaceae</tp:taxon-name-part></tp:taxon-name></td><td rowspan="1" colspan="1">Brazil, China, Poland and the United States</td><td rowspan="1" colspan="1"><xref ref-type="bibr" rid="B38">Cooke (1887)</xref>; <xref ref-type="bibr" rid="B221">Scheuer and Chlebicki (1997)</xref>; <xref ref-type="bibr" rid="B192">Reblova (1997)</xref>; <xref ref-type="bibr" rid="B36">Chen and Hsieh (2004)</xref>; <xref ref-type="bibr" rid="B276">Wang et al. (2004)</xref></td></tr><tr><td rowspan="1" colspan="1">
                  <italic>
                    <tp:taxon-name><tp:taxon-name-part taxon-name-part-type="genus" reg="Byssosphaeria">Byssosphaeria</tp:taxon-name-part><tp:taxon-name-part taxon-name-part-type="species" reg="salebrosa">salebrosa</tp:taxon-name-part></tp:taxon-name>
                  </italic>
                </td><td rowspan="1" colspan="1"><italic><tp:taxon-name><tp:taxon-name-part taxon-name-part-type="genus" reg="Vaccinium">Vaccinium</tp:taxon-name-part></tp:taxon-name></italic> sp.</td><td rowspan="1" colspan="1">
                  <tp:taxon-name><tp:taxon-name-part taxon-name-part-type="family">Ericaceae</tp:taxon-name-part></tp:taxon-name>
                </td><td rowspan="1" colspan="1">The United States</td><td rowspan="1" colspan="1"><xref ref-type="bibr" rid="B14">Barr (1984)</xref>; <xref ref-type="bibr" rid="B17">Barr et al. (1986)</xref>; <xref ref-type="bibr" rid="B64">Farr and Rossman (2024)</xref></td></tr><tr><td rowspan="1" colspan="1">
                  <italic>
                    <tp:taxon-name><tp:taxon-name-part taxon-name-part-type="genus" reg="Byssosphaeria">Byssosphaeria</tp:taxon-name-part><tp:taxon-name-part taxon-name-part-type="species" reg="schiedermayriana">schiedermayriana</tp:taxon-name-part></tp:taxon-name>
                  </italic>
                </td><td rowspan="1" colspan="1">
                  <italic>
                    <tp:taxon-name><tp:taxon-name-part taxon-name-part-type="genus" reg="Sambucus">Sambucus</tp:taxon-name-part><tp:taxon-name-part taxon-name-part-type="species" reg="nigra">nigra</tp:taxon-name-part></tp:taxon-name>
                  </italic>
                </td><td rowspan="1" colspan="1">
                  <tp:taxon-name><tp:taxon-name-part taxon-name-part-type="family">Adoxaceae</tp:taxon-name-part></tp:taxon-name>
                </td><td rowspan="1" colspan="1">Austria</td><td rowspan="1" colspan="1">
                  <xref ref-type="bibr" rid="B14">Barr (1984)</xref>
                </td></tr><tr><td rowspan="1" colspan="1">
                  <italic>
                    <tp:taxon-name><tp:taxon-name-part taxon-name-part-type="genus" reg="Byssosphaeria">Byssosphaeria</tp:taxon-name-part><tp:taxon-name-part taxon-name-part-type="species" reg="semen">semen</tp:taxon-name-part></tp:taxon-name>
                  </italic>
                </td><td rowspan="1" colspan="1">
                  <italic>
                    <tp:taxon-name><tp:taxon-name-part taxon-name-part-type="genus" reg="Pyrus">Pyrus</tp:taxon-name-part><tp:taxon-name-part taxon-name-part-type="species" reg="americana">americana</tp:taxon-name-part></tp:taxon-name>
                  </italic>
                </td><td rowspan="1" colspan="1">
                  <tp:taxon-name><tp:taxon-name-part taxon-name-part-type="family">Rosaceae</tp:taxon-name-part></tp:taxon-name>
                </td><td rowspan="1" colspan="1">The United States</td><td rowspan="1" colspan="1">
                  <xref ref-type="bibr" rid="B14">Barr (1984)</xref>
                </td></tr><tr><td rowspan="1" colspan="1">
                  <italic>
                    <tp:taxon-name><tp:taxon-name-part taxon-name-part-type="genus" reg="Byssosphaeria">Byssosphaeria</tp:taxon-name-part><tp:taxon-name-part taxon-name-part-type="species" reg="siamensis">siamensis</tp:taxon-name-part></tp:taxon-name>
                  </italic>
                </td><td rowspan="1" colspan="1"><italic><tp:taxon-name><tp:taxon-name-part taxon-name-part-type="genus" reg="Pandanus">Pandanus</tp:taxon-name-part></tp:taxon-name></italic> sp. and <italic><tp:taxon-name><tp:taxon-name-part taxon-name-part-type="genus" reg="Citrus">Citrus</tp:taxon-name-part><tp:taxon-name-part taxon-name-part-type="species" reg="trifoliata">trifoliata</tp:taxon-name-part></tp:taxon-name></italic></td><td rowspan="1" colspan="1"><tp:taxon-name><tp:taxon-name-part taxon-name-part-type="family">Pandanaceae</tp:taxon-name-part></tp:taxon-name> and <tp:taxon-name><tp:taxon-name-part taxon-name-part-type="family">Rutaceae</tp:taxon-name-part></tp:taxon-name></td><td rowspan="1" colspan="1">China and Thailand</td><td rowspan="1" colspan="1"><xref ref-type="bibr" rid="B264">Tian et al. (2015)</xref>; <xref ref-type="bibr" rid="B111">Hyde et al. (2018)</xref>; <xref ref-type="bibr" rid="B64">Farr and Rossman (2024)</xref>; this study</td></tr><tr><td rowspan="1" colspan="1">
                  <italic>
                    <tp:taxon-name><tp:taxon-name-part taxon-name-part-type="genus" reg="Byssosphaeria">Byssosphaeria</tp:taxon-name-part><tp:taxon-name-part taxon-name-part-type="species" reg="taiwanense">taiwanense</tp:taxon-name-part></tp:taxon-name>
                  </italic>
                </td><td rowspan="1" colspan="1">
                  <italic>
                    <tp:taxon-name><tp:taxon-name-part taxon-name-part-type="genus" reg="Macaranga">Macaranga</tp:taxon-name-part><tp:taxon-name-part taxon-name-part-type="species" reg="tanarius">tanarius</tp:taxon-name-part></tp:taxon-name>
                  </italic>
                </td><td rowspan="1" colspan="1">
                  <tp:taxon-name><tp:taxon-name-part taxon-name-part-type="family">Euphorbiaceae</tp:taxon-name-part></tp:taxon-name>
                </td><td rowspan="1" colspan="1">China</td><td rowspan="1" colspan="1">
                  <xref ref-type="bibr" rid="B257">Tennakoon et al. (2018)</xref>
                </td></tr><tr><td rowspan="1" colspan="1">
                  <italic>
                    <tp:taxon-name><tp:taxon-name-part taxon-name-part-type="genus" reg="Byssosphaeria">Byssosphaeria</tp:taxon-name-part><tp:taxon-name-part taxon-name-part-type="species" reg="xestothele">xestothele</tp:taxon-name-part></tp:taxon-name>
                  </italic>
                </td><td rowspan="1" colspan="1"><italic><tp:taxon-name><tp:taxon-name-part taxon-name-part-type="genus" reg="Cornus">Cornus</tp:taxon-name-part><tp:taxon-name-part taxon-name-part-type="species" reg="florida">florida</tp:taxon-name-part></tp:taxon-name></italic> and <italic><tp:taxon-name><tp:taxon-name-part taxon-name-part-type="genus" reg="Robinia">Robinia</tp:taxon-name-part><tp:taxon-name-part taxon-name-part-type="species" reg="pseudoacacia">pseudoacacia</tp:taxon-name-part></tp:taxon-name></italic></td><td rowspan="1" colspan="1"><tp:taxon-name><tp:taxon-name-part taxon-name-part-type="family">Cornaceae</tp:taxon-name-part></tp:taxon-name> and <tp:taxon-name><tp:taxon-name-part taxon-name-part-type="family">Fabaceae</tp:taxon-name-part></tp:taxon-name></td><td rowspan="1" colspan="1">Sweden and the United States</td><td rowspan="1" colspan="1"><xref ref-type="bibr" rid="B14">Barr (1984)</xref>; <xref ref-type="bibr" rid="B57">Eriksson (2014)</xref>; <xref ref-type="bibr" rid="B64">Farr and Rossman (2024)</xref></td></tr><tr><td rowspan="1" colspan="1">
                  <italic>
                    <tp:taxon-name><tp:taxon-name-part taxon-name-part-type="genus" reg="Calyptronectria">Calyptronectria</tp:taxon-name-part><tp:taxon-name-part taxon-name-part-type="species" reg="argentinensis">argentinensis</tp:taxon-name-part></tp:taxon-name>
                  </italic>
                </td><td rowspan="1" colspan="1"><italic><tp:taxon-name><tp:taxon-name-part taxon-name-part-type="genus" reg="Foeniculum">Foeniculum</tp:taxon-name-part><tp:taxon-name-part taxon-name-part-type="species" reg="piperitum">piperitum</tp:taxon-name-part></tp:taxon-name></italic> and <italic><tp:taxon-name><tp:taxon-name-part taxon-name-part-type="genus" reg="Manihot">Manihot</tp:taxon-name-part><tp:taxon-name-part taxon-name-part-type="species" reg="carthaginensis">carthaginensis</tp:taxon-name-part></tp:taxon-name></italic></td><td rowspan="1" colspan="1"><tp:taxon-name><tp:taxon-name-part taxon-name-part-type="family">Apiaceae</tp:taxon-name-part></tp:taxon-name>, <tp:taxon-name><tp:taxon-name-part taxon-name-part-type="family">Euphorbiaceae</tp:taxon-name-part></tp:taxon-name></td><td rowspan="1" colspan="1">Argentina</td><td rowspan="1" colspan="1"><xref ref-type="bibr" rid="B236">Spegazzini (1909)</xref>; <xref ref-type="bibr" rid="B63">Farr (1973)</xref>; <xref ref-type="bibr" rid="B64">Farr and Rossman (2024)</xref></td></tr><tr><td rowspan="1" colspan="1">
                  <italic>
                    <tp:taxon-name><tp:taxon-name-part taxon-name-part-type="genus" reg="Calyptronectria">Calyptronectria</tp:taxon-name-part><tp:taxon-name-part taxon-name-part-type="species" reg="indica">indica</tp:taxon-name-part></tp:taxon-name>
                  </italic>
                </td><td rowspan="1" colspan="1">
                  <italic>
                    <tp:taxon-name><tp:taxon-name-part taxon-name-part-type="genus" reg="Annona">Annona</tp:taxon-name-part><tp:taxon-name-part taxon-name-part-type="species" reg="squamosa">squamosa</tp:taxon-name-part></tp:taxon-name>
                  </italic>
                </td><td rowspan="1" colspan="1">
                  <tp:taxon-name><tp:taxon-name-part taxon-name-part-type="family">Annonaceae</tp:taxon-name-part></tp:taxon-name>
                </td><td rowspan="1" colspan="1">India</td><td rowspan="1" colspan="1">
                  <xref ref-type="bibr" rid="B170">Pande (2008)</xref>
                </td></tr><tr><td rowspan="1" colspan="1">
                  <italic>
                    <tp:taxon-name><tp:taxon-name-part taxon-name-part-type="genus" reg="Calyptronectria">Calyptronectria</tp:taxon-name-part><tp:taxon-name-part taxon-name-part-type="species" reg="platensis">platensis</tp:taxon-name-part></tp:taxon-name>
                  </italic>
                </td><td rowspan="1" colspan="1">
                  <italic>
                    <tp:taxon-name><tp:taxon-name-part taxon-name-part-type="genus" reg="Manihot">Manihot</tp:taxon-name-part><tp:taxon-name-part taxon-name-part-type="species" reg="carthagenensis">carthagenensis</tp:taxon-name-part></tp:taxon-name>
                  </italic>
                </td><td rowspan="1" colspan="1">
                  <tp:taxon-name><tp:taxon-name-part taxon-name-part-type="family">Euphorbiaceae</tp:taxon-name-part></tp:taxon-name>
                </td><td rowspan="1" colspan="1">Argentina</td><td rowspan="1" colspan="1"><xref ref-type="bibr" rid="B236">Spegazzini (1909)</xref>; <xref ref-type="bibr" rid="B63">Farr (1973)</xref>; <xref ref-type="bibr" rid="B64">Farr and Rossman (2024)</xref></td></tr><tr><td rowspan="1" colspan="1">
                  <italic>
                    <tp:taxon-name><tp:taxon-name-part taxon-name-part-type="genus" reg="Camposporium">Camposporium</tp:taxon-name-part><tp:taxon-name-part taxon-name-part-type="species" reg="antennatum">antennatum</tp:taxon-name-part></tp:taxon-name>
                  </italic>
                </td><td rowspan="1" colspan="1"><italic><tp:taxon-name><tp:taxon-name-part taxon-name-part-type="genus" reg="Acacia">Acacia</tp:taxon-name-part><tp:taxon-name-part taxon-name-part-type="species" reg="aulacocarpa">aulacocarpa</tp:taxon-name-part></tp:taxon-name></italic>, <italic><tp:taxon-name><tp:taxon-name-part taxon-name-part-type="genus" reg="Caesalpinia">Caesalpinia</tp:taxon-name-part><tp:taxon-name-part taxon-name-part-type="species" reg="echinata">echinata</tp:taxon-name-part></tp:taxon-name></italic>, <italic><tp:taxon-name><tp:taxon-name-part taxon-name-part-type="genus" reg="Cinnamomum">Cinnamomum</tp:taxon-name-part><tp:taxon-name-part taxon-name-part-type="species" reg="japonicum">japonicum</tp:taxon-name-part></tp:taxon-name></italic>, <italic><tp:taxon-name><tp:taxon-name-part taxon-name-part-type="genus" reg="Cocos">Cocos</tp:taxon-name-part><tp:taxon-name-part taxon-name-part-type="species" reg="nucifera">nucifera</tp:taxon-name-part></tp:taxon-name></italic>, <italic><tp:taxon-name><tp:taxon-name-part taxon-name-part-type="genus" reg="Drymophloeus">Drymophloeus</tp:taxon-name-part><tp:taxon-name-part taxon-name-part-type="species" reg="pachycladus">pachycladus</tp:taxon-name-part></tp:taxon-name></italic>, <italic><tp:taxon-name><tp:taxon-name-part taxon-name-part-type="genus" reg="Eucalyptus">Eucalyptus</tp:taxon-name-part><tp:taxon-name-part taxon-name-part-type="species" reg="globulus">globulus</tp:taxon-name-part></tp:taxon-name></italic>, <italic><tp:taxon-name><tp:taxon-name-part taxon-name-part-type="genus" reg="Ficus">Ficus</tp:taxon-name-part><tp:taxon-name-part taxon-name-part-type="species" reg="erecta">erecta</tp:taxon-name-part></tp:taxon-name></italic>, <italic><tp:taxon-name><tp:taxon-name-part taxon-name-part-type="genus" reg="Laurus">Laurus</tp:taxon-name-part><tp:taxon-name-part taxon-name-part-type="species" reg="nobilis">nobilis</tp:taxon-name-part></tp:taxon-name></italic>, <italic><tp:taxon-name><tp:taxon-name-part taxon-name-part-type="genus" reg="Machilus">Machilus</tp:taxon-name-part></tp:taxon-name></italic> sp., <italic><tp:taxon-name><tp:taxon-name-part taxon-name-part-type="genus" reg="Mucuna">Mucuna</tp:taxon-name-part><tp:taxon-name-part taxon-name-part-type="species" reg="ferruginea">ferruginea</tp:taxon-name-part></tp:taxon-name></italic>, <italic><tp:taxon-name><tp:taxon-name-part taxon-name-part-type="genus" reg="Neolitsea">Neolitsea</tp:taxon-name-part><tp:taxon-name-part taxon-name-part-type="species" reg="scrobiculata">scrobiculata</tp:taxon-name-part></tp:taxon-name></italic>, <italic><tp:taxon-name><tp:taxon-name-part taxon-name-part-type="genus" reg="Phoenix">Phoenix</tp:taxon-name-part><tp:taxon-name-part taxon-name-part-type="species" reg="hanceana">hanceana</tp:taxon-name-part></tp:taxon-name></italic>, <italic><tp:taxon-name><tp:taxon-name-part taxon-name-part-type="genus" reg="Pinus">Pinus</tp:taxon-name-part><tp:taxon-name-part taxon-name-part-type="species" reg="massoniana">massoniana</tp:taxon-name-part></tp:taxon-name></italic>, <italic><tp:taxon-name><tp:taxon-name-part taxon-name-part-type="genus" reg="Quercus">Quercus</tp:taxon-name-part></tp:taxon-name></italic> sp. and <italic><tp:taxon-name><tp:taxon-name-part taxon-name-part-type="genus" reg="Trachycarpus">Trachycarpus</tp:taxon-name-part><tp:taxon-name-part taxon-name-part-type="species" reg="fortunei">fortunei</tp:taxon-name-part></tp:taxon-name></italic></td><td rowspan="1" colspan="1"><tp:taxon-name><tp:taxon-name-part taxon-name-part-type="family">Arecaceae</tp:taxon-name-part></tp:taxon-name>, <tp:taxon-name><tp:taxon-name-part taxon-name-part-type="family">Fabaceae</tp:taxon-name-part></tp:taxon-name>, <tp:taxon-name><tp:taxon-name-part taxon-name-part-type="family">Fagaceae</tp:taxon-name-part></tp:taxon-name>, <tp:taxon-name><tp:taxon-name-part taxon-name-part-type="family">Lauraceae</tp:taxon-name-part></tp:taxon-name>, <tp:taxon-name><tp:taxon-name-part taxon-name-part-type="family">Moraceae</tp:taxon-name-part></tp:taxon-name>, <tp:taxon-name><tp:taxon-name-part taxon-name-part-type="family">Myrtaceae</tp:taxon-name-part></tp:taxon-name>, and <tp:taxon-name><tp:taxon-name-part taxon-name-part-type="family">Pinaceae</tp:taxon-name-part></tp:taxon-name></td><td rowspan="1" colspan="1">California, China, the United Kingdom and Venezuela</td><td rowspan="1" colspan="1"><xref ref-type="bibr" rid="B85">Harkness (1884)</xref>; <xref ref-type="bibr" rid="B145">Lu et al. (2000)</xref>; <xref ref-type="bibr" rid="B34">Castaneda-Ruiz et al. (2003)</xref>; <xref ref-type="bibr" rid="B64">Farr and Rossman (2024)</xref></td></tr><tr><td rowspan="1" colspan="1">
                  <italic>
                    <tp:taxon-name><tp:taxon-name-part taxon-name-part-type="genus" reg="Camposporium">Camposporium</tp:taxon-name-part><tp:taxon-name-part taxon-name-part-type="species" reg="appendiculatum">appendiculatum</tp:taxon-name-part></tp:taxon-name>
                  </italic>
                </td><td rowspan="1" colspan="1">Unidentified host</td><td rowspan="1" colspan="1">–</td><td rowspan="1" colspan="1">China</td><td rowspan="1" colspan="1">
                  <xref ref-type="bibr" rid="B112">Hyde et al. (2020)</xref>
                </td></tr><tr><td rowspan="1" colspan="1">
                  <italic>
                    <tp:taxon-name><tp:taxon-name-part taxon-name-part-type="genus" reg="Camposporium">Camposporium</tp:taxon-name-part><tp:taxon-name-part taxon-name-part-type="species" reg="atypicum">atypicum</tp:taxon-name-part></tp:taxon-name>
                  </italic>
                </td><td rowspan="1" colspan="1">
                  <italic>
                    <tp:taxon-name><tp:taxon-name-part taxon-name-part-type="genus" reg="Mesua">Mesua</tp:taxon-name-part><tp:taxon-name-part taxon-name-part-type="species" reg="ferrea">ferrea</tp:taxon-name-part></tp:taxon-name>
                  </italic>
                </td><td rowspan="1" colspan="1">
                  <tp:taxon-name><tp:taxon-name-part taxon-name-part-type="family">Calophyllaceae</tp:taxon-name-part></tp:taxon-name>
                </td><td rowspan="1" colspan="1">India</td><td rowspan="1" colspan="1">
                  <xref ref-type="bibr" rid="B132">Koukol and Delgado (2021)</xref>
                </td></tr><tr><td rowspan="1" colspan="1">
                  <italic>
                    <tp:taxon-name><tp:taxon-name-part taxon-name-part-type="genus" reg="Camposporium">Camposporium</tp:taxon-name-part><tp:taxon-name-part taxon-name-part-type="species" reg="cambrense">cambrense</tp:taxon-name-part></tp:taxon-name>
                  </italic>
                </td><td rowspan="1" colspan="1"><italic><tp:taxon-name><tp:taxon-name-part taxon-name-part-type="genus" reg="Alnus">Alnus</tp:taxon-name-part></tp:taxon-name></italic> sp., <italic><tp:taxon-name><tp:taxon-name-part taxon-name-part-type="genus" reg="Carpinus">Carpinus</tp:taxon-name-part><tp:taxon-name-part taxon-name-part-type="species" reg="betulus">betulus</tp:taxon-name-part></tp:taxon-name></italic>, <italic><tp:taxon-name><tp:taxon-name-part taxon-name-part-type="genus" reg="Fagus">Fagus</tp:taxon-name-part></tp:taxon-name></italic> sp., <italic><tp:taxon-name><tp:taxon-name-part taxon-name-part-type="genus" reg="Freycinetia">Freycinetia</tp:taxon-name-part><tp:taxon-name-part taxon-name-part-type="species" reg="anksia">anksia</tp:taxon-name-part></tp:taxon-name></italic>, <italic><tp:taxon-name><tp:taxon-name-part taxon-name-part-type="genus" reg="Laurus">Laurus</tp:taxon-name-part><tp:taxon-name-part taxon-name-part-type="species" reg="nobilis">nobilis</tp:taxon-name-part></tp:taxon-name></italic> and <italic><tp:taxon-name><tp:taxon-name-part taxon-name-part-type="genus" reg="Quercus">Quercus</tp:taxon-name-part></tp:taxon-name></italic> sp.</td><td rowspan="1" colspan="1"><tp:taxon-name><tp:taxon-name-part taxon-name-part-type="family">Betulaceae</tp:taxon-name-part></tp:taxon-name>, <tp:taxon-name><tp:taxon-name-part taxon-name-part-type="family">Fagaceae</tp:taxon-name-part></tp:taxon-name>, <tp:taxon-name><tp:taxon-name-part taxon-name-part-type="family">Lauraceae</tp:taxon-name-part></tp:taxon-name>, and <tp:taxon-name><tp:taxon-name-part taxon-name-part-type="family">Pandanaceae</tp:taxon-name-part></tp:taxon-name></td><td rowspan="1" colspan="1">China, New Zealand, Poland, Russia and the United Kingdom</td><td rowspan="1" colspan="1"><xref ref-type="bibr" rid="B100">Hughes (1951)</xref>; <xref ref-type="bibr" rid="B285">Whitton et al. (2002)</xref>; <xref ref-type="bibr" rid="B164">Mulenko et al. (2008)</xref>; <xref ref-type="bibr" rid="B64">Farr and Rossman (2024)</xref></td></tr><tr><td rowspan="1" colspan="1">
                  <italic>
                    <tp:taxon-name><tp:taxon-name-part taxon-name-part-type="genus" reg="Camposporium">Camposporium</tp:taxon-name-part><tp:taxon-name-part taxon-name-part-type="species" reg="chinense">chinense</tp:taxon-name-part></tp:taxon-name>
                  </italic>
                </td><td rowspan="1" colspan="1">Unidentified host</td><td rowspan="1" colspan="1">–</td><td rowspan="1" colspan="1">China</td><td rowspan="1" colspan="1">
                  <xref ref-type="bibr" rid="B293">Xu et al. (2021)</xref>
                </td></tr><tr><td rowspan="1" colspan="1">
                  <italic>
                    <tp:taxon-name><tp:taxon-name-part taxon-name-part-type="genus" reg="Camposporium">Camposporium</tp:taxon-name-part><tp:taxon-name-part taxon-name-part-type="species" reg="dulciaquae">dulciaquae</tp:taxon-name-part></tp:taxon-name>
                  </italic>
                </td><td rowspan="1" colspan="1">Unidentified host</td><td rowspan="1" colspan="1">–</td><td rowspan="1" colspan="1">Thailand</td><td rowspan="1" colspan="1">
                  <xref ref-type="bibr" rid="B27">Calabon et al. (2021)</xref>
                </td></tr><tr><td rowspan="1" colspan="1">
                  <italic>
                    <tp:taxon-name><tp:taxon-name-part taxon-name-part-type="genus" reg="Camposporium">Camposporium</tp:taxon-name-part><tp:taxon-name-part taxon-name-part-type="species" reg="fusisporum">fusisporum</tp:taxon-name-part></tp:taxon-name>
                  </italic>
                </td><td rowspan="1" colspan="1"><italic><tp:taxon-name><tp:taxon-name-part taxon-name-part-type="genus" reg="Pandanus">Pandanus</tp:taxon-name-part></tp:taxon-name></italic> sp.</td><td rowspan="1" colspan="1">
                  <tp:taxon-name><tp:taxon-name-part taxon-name-part-type="family">Pandanaceae</tp:taxon-name-part></tp:taxon-name>
                </td><td rowspan="1" colspan="1">Brunei</td><td rowspan="1" colspan="1">
                  <xref ref-type="bibr" rid="B285">Whitton et al. (2002)</xref>
                </td></tr><tr><td rowspan="1" colspan="1">
                  <italic>
                    <tp:taxon-name><tp:taxon-name-part taxon-name-part-type="genus" reg="Camposporium">Camposporium</tp:taxon-name-part><tp:taxon-name-part taxon-name-part-type="species" reg="himalayanum">himalayanum</tp:taxon-name-part></tp:taxon-name>
                  </italic>
                </td><td rowspan="1" colspan="1"><italic><tp:taxon-name><tp:taxon-name-part taxon-name-part-type="genus" reg="Phoenix">Phoenix</tp:taxon-name-part></tp:taxon-name></italic> sp.</td><td rowspan="1" colspan="1">
                  <tp:taxon-name><tp:taxon-name-part taxon-name-part-type="family">Arecaceae</tp:taxon-name-part></tp:taxon-name>
                </td><td rowspan="1" colspan="1">India</td><td rowspan="1" colspan="1">
                  <xref ref-type="bibr" rid="B2">Adamcik et al. (2015)</xref>
                </td></tr><tr><td rowspan="1" colspan="1">
                  <italic>
                    <tp:taxon-name><tp:taxon-name-part taxon-name-part-type="genus" reg="Camposporium">Camposporium</tp:taxon-name-part><tp:taxon-name-part taxon-name-part-type="species" reg="hyalinum">hyalinum</tp:taxon-name-part></tp:taxon-name>
                  </italic>
                </td><td rowspan="1" colspan="1"><italic><tp:taxon-name><tp:taxon-name-part taxon-name-part-type="genus" reg="Elaeagnus">Elaeagnus</tp:taxon-name-part><tp:taxon-name-part taxon-name-part-type="species" reg="macrophylla">macrophylla</tp:taxon-name-part></tp:taxon-name></italic>, and <italic><tp:taxon-name><tp:taxon-name-part taxon-name-part-type="genus" reg="Fagus">Fagus</tp:taxon-name-part></tp:taxon-name></italic> sp.</td><td rowspan="1" colspan="1"><tp:taxon-name><tp:taxon-name-part taxon-name-part-type="family">Elaeagnaceae</tp:taxon-name-part></tp:taxon-name> and <tp:taxon-name><tp:taxon-name-part taxon-name-part-type="family">Fagaceae</tp:taxon-name-part></tp:taxon-name></td><td rowspan="1" colspan="1">The United Kingdom</td><td rowspan="1" colspan="1"><xref ref-type="bibr" rid="B1">Abdullah (1980)</xref>; <xref ref-type="bibr" rid="B126">Kirk and Spooner (1984)</xref></td></tr><tr><td rowspan="1" colspan="1">
                  <italic>
                    <tp:taxon-name><tp:taxon-name-part taxon-name-part-type="genus" reg="Camposporium">Camposporium</tp:taxon-name-part><tp:taxon-name-part taxon-name-part-type="species" reg="hyderabadense">hyderabadense</tp:taxon-name-part></tp:taxon-name>
                  </italic>
                </td><td rowspan="1" colspan="1"><italic><tp:taxon-name><tp:taxon-name-part taxon-name-part-type="genus" reg="Borassus">Borassus</tp:taxon-name-part><tp:taxon-name-part taxon-name-part-type="species" reg="flabellifer">flabellifer</tp:taxon-name-part></tp:taxon-name></italic>, <italic><tp:taxon-name><tp:taxon-name-part taxon-name-part-type="genus" reg="Machilus">Machilus</tp:taxon-name-part><tp:taxon-name-part taxon-name-part-type="species" reg="thunbergii">thunbergii</tp:taxon-name-part></tp:taxon-name></italic> and <italic><tp:taxon-name><tp:taxon-name-part taxon-name-part-type="genus" reg="Mucuna">Mucuna</tp:taxon-name-part><tp:taxon-name-part taxon-name-part-type="species" reg="ferruginea">ferruginea</tp:taxon-name-part></tp:taxon-name></italic></td><td rowspan="1" colspan="1"><tp:taxon-name><tp:taxon-name-part taxon-name-part-type="family">Arecaceae</tp:taxon-name-part></tp:taxon-name>, <tp:taxon-name><tp:taxon-name-part taxon-name-part-type="family">Fabaceae</tp:taxon-name-part></tp:taxon-name>, and <tp:taxon-name><tp:taxon-name-part taxon-name-part-type="family">Lauraceae</tp:taxon-name-part></tp:taxon-name></td><td rowspan="1" colspan="1">China, India and Japan</td><td rowspan="1" colspan="1"><xref ref-type="bibr" rid="B191">Rao and Rao (1964)</xref>; <xref ref-type="bibr" rid="B114">Ichinoe (1971)</xref>; <xref ref-type="bibr" rid="B64">Farr and Rossman (2024)</xref></td></tr><tr><td rowspan="1" colspan="1">
                  <italic>
                    <tp:taxon-name><tp:taxon-name-part taxon-name-part-type="genus" reg="Camposporium">Camposporium</tp:taxon-name-part><tp:taxon-name-part taxon-name-part-type="species" reg="indicum">indicum</tp:taxon-name-part></tp:taxon-name>
                  </italic>
                </td><td rowspan="1" colspan="1">
                  <italic>
                    <tp:taxon-name><tp:taxon-name-part taxon-name-part-type="genus" reg="Borassus">Borassus</tp:taxon-name-part><tp:taxon-name-part taxon-name-part-type="species" reg="flabellifer">flabellifer</tp:taxon-name-part></tp:taxon-name>
                  </italic>
                </td><td rowspan="1" colspan="1">
                  <tp:taxon-name><tp:taxon-name-part taxon-name-part-type="family">Arecaceae</tp:taxon-name-part></tp:taxon-name>
                </td><td rowspan="1" colspan="1">India</td><td rowspan="1" colspan="1">
                  <xref ref-type="bibr" rid="B191">Rao and Rao (1964)</xref>
                </td></tr><tr><td rowspan="1" colspan="1">
                  <italic>
                    <tp:taxon-name><tp:taxon-name-part taxon-name-part-type="genus" reg="Camposporium">Camposporium</tp:taxon-name-part><tp:taxon-name-part taxon-name-part-type="species" reg="japonicum">japonicum</tp:taxon-name-part></tp:taxon-name>
                  </italic>
                </td><td rowspan="1" colspan="1"><italic><tp:taxon-name><tp:taxon-name-part taxon-name-part-type="genus" reg="Acacia">Acacia</tp:taxon-name-part><tp:taxon-name-part taxon-name-part-type="species" reg="confusa">confusa</tp:taxon-name-part></tp:taxon-name></italic>, <italic><tp:taxon-name><tp:taxon-name-part taxon-name-part-type="genus" reg="Betula">Betula</tp:taxon-name-part><tp:taxon-name-part taxon-name-part-type="species" reg="pendula">pendula</tp:taxon-name-part></tp:taxon-name></italic>, <italic><tp:taxon-name><tp:taxon-name-part taxon-name-part-type="genus" reg="Cinnamomum">Cinnamomum</tp:taxon-name-part><tp:taxon-name-part taxon-name-part-type="species" reg="japonicum">japonicum</tp:taxon-name-part></tp:taxon-name></italic>, <italic><tp:taxon-name><tp:taxon-name-part taxon-name-part-type="genus" reg="Freycinetia">Freycinetia</tp:taxon-name-part><tp:taxon-name-part taxon-name-part-type="species" reg="arborea">arborea</tp:taxon-name-part></tp:taxon-name></italic>, <italic><tp:taxon-name><tp:taxon-name-part taxon-name-part-type="genus" reg="Litchi">Litchi</tp:taxon-name-part><tp:taxon-name-part taxon-name-part-type="species" reg="chinensis">chinensis</tp:taxon-name-part></tp:taxon-name></italic>, <italic><tp:taxon-name><tp:taxon-name-part taxon-name-part-type="genus" reg="Machilus">Machilus</tp:taxon-name-part><tp:taxon-name-part taxon-name-part-type="species" reg="thunbergii">thunbergii</tp:taxon-name-part></tp:taxon-name></italic>, <italic><tp:taxon-name><tp:taxon-name-part taxon-name-part-type="genus" reg="Mucuna">Mucuna</tp:taxon-name-part><tp:taxon-name-part taxon-name-part-type="species" reg="ferruginea">ferruginea</tp:taxon-name-part></tp:taxon-name></italic>, <italic><tp:taxon-name><tp:taxon-name-part taxon-name-part-type="genus" reg="Paulownia">Paulownia</tp:taxon-name-part><tp:taxon-name-part taxon-name-part-type="species" reg="kawakamii">kawakamii</tp:taxon-name-part></tp:taxon-name></italic> and <italic><tp:taxon-name><tp:taxon-name-part taxon-name-part-type="genus" reg="Quercus">Quercus</tp:taxon-name-part></tp:taxon-name></italic> sp.</td><td rowspan="1" colspan="1"><tp:taxon-name><tp:taxon-name-part taxon-name-part-type="family">Betulaceae</tp:taxon-name-part></tp:taxon-name>, <tp:taxon-name><tp:taxon-name-part taxon-name-part-type="family">Lauraceae</tp:taxon-name-part></tp:taxon-name>, <tp:taxon-name><tp:taxon-name-part taxon-name-part-type="family">Pandanaceae</tp:taxon-name-part></tp:taxon-name>, <tp:taxon-name><tp:taxon-name-part taxon-name-part-type="family">Paulowniaceae</tp:taxon-name-part></tp:taxon-name>, and <tp:taxon-name><tp:taxon-name-part taxon-name-part-type="family">Sapindaceae</tp:taxon-name-part></tp:taxon-name></td><td rowspan="1" colspan="1">China and Japan</td><td rowspan="1" colspan="1"><xref ref-type="bibr" rid="B114">Ichinoe (1971)</xref>; <xref ref-type="bibr" rid="B151">Matsushima (1980)</xref>; <xref ref-type="bibr" rid="B64">Farr and Rossman (2024)</xref></td></tr><tr><td rowspan="1" colspan="1">
                  <italic>
                    <tp:taxon-name><tp:taxon-name-part taxon-name-part-type="genus" reg="Camposporium">Camposporium</tp:taxon-name-part><tp:taxon-name-part taxon-name-part-type="species" reg="laundonii">laundonii</tp:taxon-name-part></tp:taxon-name>
                  </italic>
                </td><td rowspan="1" colspan="1"><italic><tp:taxon-name><tp:taxon-name-part taxon-name-part-type="genus" reg="Aralia">Aralia</tp:taxon-name-part><tp:taxon-name-part taxon-name-part-type="species" reg="elata">elata</tp:taxon-name-part></tp:taxon-name></italic>, <italic><tp:taxon-name><tp:taxon-name-part taxon-name-part-type="genus" reg="Pasania">Pasania</tp:taxon-name-part><tp:taxon-name-part taxon-name-part-type="species" reg="edulis">edulis</tp:taxon-name-part></tp:taxon-name></italic> and <italic><tp:taxon-name><tp:taxon-name-part taxon-name-part-type="genus" reg="Rosa">Rosa</tp:taxon-name-part></tp:taxon-name></italic> sp.</td><td rowspan="1" colspan="1"><tp:taxon-name><tp:taxon-name-part taxon-name-part-type="family">Araliaceae</tp:taxon-name-part></tp:taxon-name>, <tp:taxon-name><tp:taxon-name-part taxon-name-part-type="family">Fagaceae</tp:taxon-name-part></tp:taxon-name>, and <tp:taxon-name><tp:taxon-name-part taxon-name-part-type="family">Rosaceae</tp:taxon-name-part></tp:taxon-name></td><td rowspan="1" colspan="1">Japan and New Zealand</td><td rowspan="1" colspan="1"><xref ref-type="bibr" rid="B53">Ellis (1976)</xref>; <xref ref-type="bibr" rid="B278">Watanabe (1993)</xref>; <xref ref-type="bibr" rid="B64">Farr and Rossman (2024)</xref></td></tr><tr><td rowspan="1" colspan="1">
                  <italic>
                    <tp:taxon-name><tp:taxon-name-part taxon-name-part-type="genus" reg="Camposporium">Camposporium</tp:taxon-name-part><tp:taxon-name-part taxon-name-part-type="species" reg="lycopodiellae">lycopodiellae</tp:taxon-name-part></tp:taxon-name>
                  </italic>
                </td><td rowspan="1" colspan="1">
                  <italic>
                    <tp:taxon-name><tp:taxon-name-part taxon-name-part-type="genus" reg="Lycopodiella">Lycopodiella</tp:taxon-name-part><tp:taxon-name-part taxon-name-part-type="species" reg="inundata">inundata</tp:taxon-name-part></tp:taxon-name>
                  </italic>
                </td><td rowspan="1" colspan="1">
                  <tp:taxon-name><tp:taxon-name-part taxon-name-part-type="family">Lycopodiaceae</tp:taxon-name-part></tp:taxon-name>
                </td><td rowspan="1" colspan="1">Germany</td><td rowspan="1" colspan="1">
                  <xref ref-type="bibr" rid="B112">Hyde et al. (2020)</xref>
                </td></tr><tr><td rowspan="1" colspan="1">
                  <italic>
                    <tp:taxon-name><tp:taxon-name-part taxon-name-part-type="genus" reg="Camposporium">Camposporium</tp:taxon-name-part><tp:taxon-name-part taxon-name-part-type="species" reg="marylandicum">marylandicum</tp:taxon-name-part></tp:taxon-name>
                  </italic>
                </td><td rowspan="1" colspan="1">Unidentified host</td><td rowspan="1" colspan="1">–</td><td rowspan="1" colspan="1">The United States</td><td rowspan="1" colspan="1">
                  <xref ref-type="bibr" rid="B226">Shearer (1974)</xref>
                </td></tr><tr><td rowspan="1" colspan="1">
                  <italic>
                    <tp:taxon-name><tp:taxon-name-part taxon-name-part-type="genus" reg="Camposporium">Camposporium</tp:taxon-name-part><tp:taxon-name-part taxon-name-part-type="species" reg="microsporum">microsporum</tp:taxon-name-part></tp:taxon-name>
                  </italic>
                </td><td rowspan="1" colspan="1">
                  <italic>
                    <tp:taxon-name><tp:taxon-name-part taxon-name-part-type="genus" reg="Borassus">Borassus</tp:taxon-name-part><tp:taxon-name-part taxon-name-part-type="species" reg="flabellifer">flabellifer</tp:taxon-name-part></tp:taxon-name>
                  </italic>
                </td><td rowspan="1" colspan="1">
                  <tp:taxon-name><tp:taxon-name-part taxon-name-part-type="family">Arecaceae</tp:taxon-name-part></tp:taxon-name>
                </td><td rowspan="1" colspan="1">India</td><td rowspan="1" colspan="1">
                  <xref ref-type="bibr" rid="B191">Rao and Rao (1964)</xref>
                </td></tr><tr><td rowspan="1" colspan="1">
                  <italic>
                    <tp:taxon-name><tp:taxon-name-part taxon-name-part-type="genus" reg="Camposporium">Camposporium</tp:taxon-name-part><tp:taxon-name-part taxon-name-part-type="species" reg="multiseptatum">multiseptatum</tp:taxon-name-part></tp:taxon-name>
                  </italic>
                </td><td rowspan="1" colspan="1">Unidentified host</td><td rowspan="1" colspan="1">–</td><td rowspan="1" colspan="1">China</td><td rowspan="1" colspan="1">
                  <xref ref-type="bibr" rid="B112">Hyde et al. (2020)</xref>
                </td></tr><tr><td rowspan="1" colspan="1">
                  <italic>
                    <tp:taxon-name><tp:taxon-name-part taxon-name-part-type="genus" reg="Camposporium">Camposporium</tp:taxon-name-part><tp:taxon-name-part taxon-name-part-type="species" reg="ontariense">ontariense</tp:taxon-name-part></tp:taxon-name>
                  </italic>
                </td><td rowspan="1" colspan="1"><italic><tp:taxon-name><tp:taxon-name-part taxon-name-part-type="genus" reg="Acer">Acer</tp:taxon-name-part><tp:taxon-name-part taxon-name-part-type="species" reg="saccharum">saccharum</tp:taxon-name-part></tp:taxon-name></italic> and <italic><tp:taxon-name><tp:taxon-name-part taxon-name-part-type="genus" reg="Freycinetia">Freycinetia</tp:taxon-name-part><tp:taxon-name-part taxon-name-part-type="species" reg="arborea">arborea</tp:taxon-name-part></tp:taxon-name></italic></td><td rowspan="1" colspan="1"><tp:taxon-name><tp:taxon-name-part taxon-name-part-type="family">Sapindaceae</tp:taxon-name-part></tp:taxon-name> and <tp:taxon-name><tp:taxon-name-part taxon-name-part-type="family">Pandanaceae</tp:taxon-name-part></tp:taxon-name></td><td rowspan="1" colspan="1">Canada and the United States</td><td rowspan="1" colspan="1"><xref ref-type="bibr" rid="B152">Matsushima (1983)</xref>; <xref ref-type="bibr" rid="B285">Whitton et al. (2002)</xref></td></tr><tr><td rowspan="1" colspan="1">
                  <italic>
                    <tp:taxon-name><tp:taxon-name-part taxon-name-part-type="genus" reg="Camposporium">Camposporium</tp:taxon-name-part><tp:taxon-name-part taxon-name-part-type="species" reg="pellucidum">pellucidum</tp:taxon-name-part></tp:taxon-name>
                  </italic>
                </td><td rowspan="1" colspan="1"><italic><tp:taxon-name><tp:taxon-name-part taxon-name-part-type="genus" reg="Betula">Betula</tp:taxon-name-part><tp:taxon-name-part taxon-name-part-type="species" reg="pendula">pendula</tp:taxon-name-part></tp:taxon-name></italic>, <italic><tp:taxon-name><tp:taxon-name-part taxon-name-part-type="genus" reg="Caesalpinia">Caesalpinia</tp:taxon-name-part><tp:taxon-name-part taxon-name-part-type="species" reg="echinata">echinata</tp:taxon-name-part></tp:taxon-name></italic>, <italic><tp:taxon-name><tp:taxon-name-part taxon-name-part-type="genus" reg="Carpodetus">Carpodetus</tp:taxon-name-part><tp:taxon-name-part taxon-name-part-type="species" reg="serratus">serratus</tp:taxon-name-part></tp:taxon-name></italic>, <italic><tp:taxon-name><tp:taxon-name-part taxon-name-part-type="genus" reg="Elaeagnus">Elaeagnus</tp:taxon-name-part></tp:taxon-name></italic> sp., <italic><tp:taxon-name><tp:taxon-name-part taxon-name-part-type="genus" reg="Fagus">Fagus</tp:taxon-name-part></tp:taxon-name></italic> sp., <italic><tp:taxon-name><tp:taxon-name-part taxon-name-part-type="genus" reg="Laurus">Laurus</tp:taxon-name-part></tp:taxon-name></italic> sp., <italic><tp:taxon-name><tp:taxon-name-part taxon-name-part-type="genus" reg="Pasania">Pasania</tp:taxon-name-part><tp:taxon-name-part taxon-name-part-type="species" reg="glabra">glabra</tp:taxon-name-part></tp:taxon-name></italic>, <italic><tp:taxon-name><tp:taxon-name-part taxon-name-part-type="genus" reg="Picea">Picea</tp:taxon-name-part><tp:taxon-name-part taxon-name-part-type="species" reg="abies">abies</tp:taxon-name-part></tp:taxon-name></italic>, <italic><tp:taxon-name><tp:taxon-name-part taxon-name-part-type="genus" reg="Rhopalostylis">Rhopalostylis</tp:taxon-name-part></tp:taxon-name></italic> sp. and <italic><tp:taxon-name><tp:taxon-name-part taxon-name-part-type="genus" reg="Sorbus">Sorbus</tp:taxon-name-part><tp:taxon-name-part taxon-name-part-type="species" reg="aucuparia">aucuparia</tp:taxon-name-part></tp:taxon-name></italic></td><td rowspan="1" colspan="1">Areceae, <tp:taxon-name><tp:taxon-name-part taxon-name-part-type="family">Betulaceae</tp:taxon-name-part></tp:taxon-name>, <tp:taxon-name><tp:taxon-name-part taxon-name-part-type="family">Elaeagnaceae</tp:taxon-name-part></tp:taxon-name>, <tp:taxon-name><tp:taxon-name-part taxon-name-part-type="family">Fabaceae</tp:taxon-name-part></tp:taxon-name>, <tp:taxon-name><tp:taxon-name-part taxon-name-part-type="family">Lauraceae</tp:taxon-name-part></tp:taxon-name>, <tp:taxon-name><tp:taxon-name-part taxon-name-part-type="family">Pinaceae</tp:taxon-name-part></tp:taxon-name>, <tp:taxon-name><tp:taxon-name-part taxon-name-part-type="family">Rosaceae</tp:taxon-name-part></tp:taxon-name>, and <tp:taxon-name><tp:taxon-name-part taxon-name-part-type="family">Rousseaceae</tp:taxon-name-part></tp:taxon-name></td><td rowspan="1" colspan="1">Brazil, Japan, Poland, New Zealand, Russia and the United Kingdom</td><td rowspan="1" colspan="1"><xref ref-type="bibr" rid="B100">Hughes (1951)</xref>; <xref ref-type="bibr" rid="B152">Matsushima (1983)</xref>; <xref ref-type="bibr" rid="B164">Mulenko et al. (2008)</xref>; <xref ref-type="bibr" rid="B64">Farr and Rossman (2024)</xref></td></tr><tr><td rowspan="1" colspan="1">
                  <italic>
                    <tp:taxon-name><tp:taxon-name-part taxon-name-part-type="genus" reg="Camposporium">Camposporium</tp:taxon-name-part><tp:taxon-name-part taxon-name-part-type="species" reg="quercicola">quercicola</tp:taxon-name-part></tp:taxon-name>
                  </italic>
                </td><td rowspan="1" colspan="1">
                  <italic>
                    <tp:taxon-name><tp:taxon-name-part taxon-name-part-type="genus" reg="Quercus">Quercus</tp:taxon-name-part><tp:taxon-name-part taxon-name-part-type="species" reg="germana">germana</tp:taxon-name-part></tp:taxon-name>
                  </italic>
                </td><td rowspan="1" colspan="1">
                  <tp:taxon-name><tp:taxon-name-part taxon-name-part-type="family">Fagaceae</tp:taxon-name-part></tp:taxon-name>
                </td><td rowspan="1" colspan="1">Mexico</td><td rowspan="1" colspan="1">
                  <xref ref-type="bibr" rid="B156">Mercado Sierra et al. (1995)</xref>
                </td></tr><tr><td rowspan="1" colspan="1">
                  <italic>
                    <tp:taxon-name><tp:taxon-name-part taxon-name-part-type="genus" reg="Camposporium">Camposporium</tp:taxon-name-part><tp:taxon-name-part taxon-name-part-type="species" reg="ramosum">ramosum</tp:taxon-name-part></tp:taxon-name>
                  </italic>
                </td><td rowspan="1" colspan="1"><italic><tp:taxon-name><tp:taxon-name-part taxon-name-part-type="genus" reg="Freycinetia">Freycinetia</tp:taxon-name-part></tp:taxon-name></italic> sp.</td><td rowspan="1" colspan="1"/><td rowspan="1" colspan="1">Australia and the United States</td><td rowspan="1" colspan="1">
                  <xref ref-type="bibr" rid="B285">Whitton et al. (2002)</xref>
                </td></tr><tr><td rowspan="1" colspan="1">
                  <italic>
                    <tp:taxon-name><tp:taxon-name-part taxon-name-part-type="genus" reg="Camposporium">Camposporium</tp:taxon-name-part><tp:taxon-name-part taxon-name-part-type="species" reg="scolecosporium">scolecosporium</tp:taxon-name-part></tp:taxon-name>
                  </italic>
                </td><td rowspan="1" colspan="1">Unidentified host</td><td rowspan="1" colspan="1">–</td><td rowspan="1" colspan="1">Papua New Guinea</td><td rowspan="1" colspan="1">
                  <xref ref-type="bibr" rid="B130">Kobayasi (1971)</xref>
                </td></tr><tr><td rowspan="1" colspan="1">
                  <italic>
                    <tp:taxon-name><tp:taxon-name-part taxon-name-part-type="genus" reg="Camposporium">Camposporium</tp:taxon-name-part><tp:taxon-name-part taxon-name-part-type="species" reg="septatum">septatum</tp:taxon-name-part></tp:taxon-name>
                  </italic>
                </td><td rowspan="1" colspan="1">Unidentified host</td><td rowspan="1" colspan="1">–</td><td rowspan="1" colspan="1">Thailand</td><td rowspan="1" colspan="1">
                  <xref ref-type="bibr" rid="B112">Hyde et al. (2020)</xref>
                </td></tr><tr><td rowspan="1" colspan="1">
                  <italic>
                    <tp:taxon-name><tp:taxon-name-part taxon-name-part-type="genus" reg="Camposporium">Camposporium</tp:taxon-name-part><tp:taxon-name-part taxon-name-part-type="species" reg="valdivianum">valdivianum</tp:taxon-name-part></tp:taxon-name>
                  </italic>
                </td><td rowspan="1" colspan="1">
                  <italic>
                    <tp:taxon-name><tp:taxon-name-part taxon-name-part-type="genus" reg="Sophora">Sophora</tp:taxon-name-part><tp:taxon-name-part taxon-name-part-type="species" reg="microphylla">microphylla</tp:taxon-name-part></tp:taxon-name>
                  </italic>
                </td><td rowspan="1" colspan="1">
                  <tp:taxon-name><tp:taxon-name-part taxon-name-part-type="family">Fabaceae</tp:taxon-name-part></tp:taxon-name>
                </td><td rowspan="1" colspan="1">The United States</td><td rowspan="1" colspan="1">
                  <xref ref-type="bibr" rid="B132">Koukol and Delgado (2021)</xref>
                </td></tr><tr><td rowspan="1" colspan="1">
                  <italic>
                    <tp:taxon-name><tp:taxon-name-part taxon-name-part-type="genus" reg="Camposporium">Camposporium</tp:taxon-name-part><tp:taxon-name-part taxon-name-part-type="species" reg="verruculosum">verruculosum</tp:taxon-name-part></tp:taxon-name>
                  </italic>
                </td><td rowspan="1" colspan="1">
                  <italic>
                    <tp:taxon-name><tp:taxon-name-part taxon-name-part-type="genus" reg="Clematis">Clematis</tp:taxon-name-part><tp:taxon-name-part taxon-name-part-type="species" reg="vitalba">vitalba</tp:taxon-name-part></tp:taxon-name>
                  </italic>
                </td><td rowspan="1" colspan="1">
                  <tp:taxon-name><tp:taxon-name-part taxon-name-part-type="family">Ranunculaceae</tp:taxon-name-part></tp:taxon-name>
                </td><td rowspan="1" colspan="1">Italy</td><td rowspan="1" colspan="1">
                  <xref ref-type="bibr" rid="B132">Koukol and Delgado (2021)</xref>
                </td></tr><tr><td rowspan="1" colspan="1">
                  <italic>
                    <tp:taxon-name><tp:taxon-name-part taxon-name-part-type="genus" reg="Dematiomelanomma">Dematiomelanomma</tp:taxon-name-part><tp:taxon-name-part taxon-name-part-type="species" reg="yunnanense">yunnanense</tp:taxon-name-part></tp:taxon-name>
                  </italic>
                </td><td rowspan="1" colspan="1"><italic><tp:taxon-name><tp:taxon-name-part taxon-name-part-type="genus" reg="Hypericum">Hypericum</tp:taxon-name-part><tp:taxon-name-part taxon-name-part-type="species" reg="monogynum">monogynum</tp:taxon-name-part></tp:taxon-name></italic> and <italic><tp:taxon-name><tp:taxon-name-part taxon-name-part-type="genus" reg="Rubus">Rubus</tp:taxon-name-part><tp:taxon-name-part taxon-name-part-type="species" reg="parvifolius">parvifolius</tp:taxon-name-part></tp:taxon-name></italic></td><td rowspan="1" colspan="1"><tp:taxon-name><tp:taxon-name-part taxon-name-part-type="family">Hypericaceae</tp:taxon-name-part></tp:taxon-name> and <tp:taxon-name><tp:taxon-name-part taxon-name-part-type="family">Rosaceae</tp:taxon-name-part></tp:taxon-name></td><td rowspan="1" colspan="1">China</td><td rowspan="1" colspan="1">
                  <xref ref-type="bibr" rid="B75">Gao et al. (2023)</xref>
                </td></tr><tr><td rowspan="1" colspan="1">
                  <italic>
                    <tp:taxon-name><tp:taxon-name-part taxon-name-part-type="genus" reg="Exosporiella">Exosporiella</tp:taxon-name-part><tp:taxon-name-part taxon-name-part-type="species" reg="fungorum">fungorum</tp:taxon-name-part></tp:taxon-name>
                  </italic>
                </td><td rowspan="1" colspan="1"><italic><tp:taxon-name><tp:taxon-name-part taxon-name-part-type="genus" reg="Thelephora">Thelephora</tp:taxon-name-part></tp:taxon-name></italic> sp. (leathery earthfans/mushroom sp.)</td><td rowspan="1" colspan="1">–</td><td rowspan="1" colspan="1">Sweden</td><td rowspan="1" colspan="1">
                  <xref ref-type="bibr" rid="B123">Karsten (1892)</xref>
                </td></tr><tr><td rowspan="1" colspan="1">
                  <italic>
                    <tp:taxon-name><tp:taxon-name-part taxon-name-part-type="genus" reg="Fusiconidium">Fusiconidium</tp:taxon-name-part><tp:taxon-name-part taxon-name-part-type="species" reg="mackenziei">mackenziei</tp:taxon-name-part></tp:taxon-name>
                  </italic>
                </td><td rowspan="1" colspan="1">
                  <italic>
                    <tp:taxon-name><tp:taxon-name-part taxon-name-part-type="genus" reg="Clematis">Clematis</tp:taxon-name-part><tp:taxon-name-part taxon-name-part-type="species" reg="vitalba">vitalba</tp:taxon-name-part></tp:taxon-name>
                  </italic>
                </td><td rowspan="1" colspan="1">
                  <tp:taxon-name><tp:taxon-name-part taxon-name-part-type="family">Ranunculaceae</tp:taxon-name-part></tp:taxon-name>
                </td><td rowspan="1" colspan="1">Italy</td><td rowspan="1" colspan="1">
                  <xref ref-type="bibr" rid="B140">Li et al. (2017)</xref>
                </td></tr><tr><td rowspan="1" colspan="1">
                  <italic>
                    <tp:taxon-name><tp:taxon-name-part taxon-name-part-type="genus" reg="Herpotrichia">Herpotrichia</tp:taxon-name-part><tp:taxon-name-part taxon-name-part-type="species" reg="alligata">alligata</tp:taxon-name-part></tp:taxon-name>
                  </italic>
                </td><td rowspan="1" colspan="1"><italic><tp:taxon-name><tp:taxon-name-part taxon-name-part-type="genus" reg="Opuntia">Opuntia</tp:taxon-name-part></tp:taxon-name></italic> sp.</td><td rowspan="1" colspan="1">
                  <tp:taxon-name><tp:taxon-name-part taxon-name-part-type="family">Cactaceae</tp:taxon-name-part></tp:taxon-name>
                </td><td rowspan="1" colspan="1">Sweden and the United States</td><td rowspan="1" colspan="1"><xref ref-type="bibr" rid="B16">Barr (1992)</xref>; <xref ref-type="bibr" rid="B64">Farr and Rossman (2024)</xref></td></tr><tr><td rowspan="1" colspan="1">
                  <italic>
                    <tp:taxon-name><tp:taxon-name-part taxon-name-part-type="genus" reg="Herpotrichia">Herpotrichia</tp:taxon-name-part><tp:taxon-name-part taxon-name-part-type="species" reg="alpincola">alpincola</tp:taxon-name-part></tp:taxon-name>
                  </italic>
                </td><td rowspan="1" colspan="1"><italic><tp:taxon-name><tp:taxon-name-part taxon-name-part-type="genus" reg="Aconitum">Aconitum</tp:taxon-name-part></tp:taxon-name></italic> sp.</td><td rowspan="1" colspan="1">
                  <tp:taxon-name><tp:taxon-name-part taxon-name-part-type="family">Ranunculaceae</tp:taxon-name-part></tp:taxon-name>
                </td><td rowspan="1" colspan="1">Hungary and Slovakia</td><td rowspan="1" colspan="1">
                  <xref ref-type="bibr" rid="B195">Rehm (1906)</xref>
                </td></tr><tr><td rowspan="1" colspan="1">
                  <italic>
                    <tp:taxon-name><tp:taxon-name-part taxon-name-part-type="genus" reg="Herpotrichia">Herpotrichia</tp:taxon-name-part><tp:taxon-name-part taxon-name-part-type="species" reg="arizonica">arizonica</tp:taxon-name-part></tp:taxon-name>
                  </italic>
                </td><td rowspan="1" colspan="1">
                  <italic>
                    <tp:taxon-name><tp:taxon-name-part taxon-name-part-type="genus" reg="Carnegiea">Carnegiea</tp:taxon-name-part><tp:taxon-name-part taxon-name-part-type="species" reg="gigantea">gigantea</tp:taxon-name-part></tp:taxon-name>
                  </italic>
                </td><td rowspan="1" colspan="1">
                  <tp:taxon-name><tp:taxon-name-part taxon-name-part-type="family">Cactaceae</tp:taxon-name-part></tp:taxon-name>
                </td><td rowspan="1" colspan="1">The United States</td><td rowspan="1" colspan="1"><xref ref-type="bibr" rid="B16">Barr (1992)</xref>; <xref ref-type="bibr" rid="B64">Farr and Rossman (2024)</xref></td></tr><tr><td rowspan="1" colspan="1">
                  <italic>
                    <tp:taxon-name><tp:taxon-name-part taxon-name-part-type="genus" reg="Herpotrichia">Herpotrichia</tp:taxon-name-part><tp:taxon-name-part taxon-name-part-type="species" reg="australis">australis</tp:taxon-name-part></tp:taxon-name>
                  </italic>
                </td><td rowspan="1" colspan="1">
                  <italic>
                    <tp:taxon-name><tp:taxon-name-part taxon-name-part-type="genus" reg="Sclerocarya">Sclerocarya</tp:taxon-name-part><tp:taxon-name-part taxon-name-part-type="species" reg="caffra">caffra</tp:taxon-name-part></tp:taxon-name>
                  </italic>
                </td><td rowspan="1" colspan="1">
                  <tp:taxon-name><tp:taxon-name-part taxon-name-part-type="family">Anacardiaceae</tp:taxon-name-part></tp:taxon-name>
                </td><td rowspan="1" colspan="1">South Africa</td><td rowspan="1" colspan="1">
                  <xref ref-type="bibr" rid="B23">Bose (1961)</xref>
                </td></tr><tr><td rowspan="1" colspan="1">
                  <italic>
                    <tp:taxon-name><tp:taxon-name-part taxon-name-part-type="genus" reg="Herpotrichia">Herpotrichia</tp:taxon-name-part><tp:taxon-name-part taxon-name-part-type="species" reg="bakeri">bakeri</tp:taxon-name-part></tp:taxon-name>
                  </italic>
                </td><td rowspan="1" colspan="1">
                  <italic>
                    <tp:taxon-name><tp:taxon-name-part taxon-name-part-type="genus" reg="Sambucus">Sambucus</tp:taxon-name-part><tp:taxon-name-part taxon-name-part-type="species" reg="javanica">javanica</tp:taxon-name-part></tp:taxon-name>
                  </italic>
                </td><td rowspan="1" colspan="1">
                  <tp:taxon-name><tp:taxon-name-part taxon-name-part-type="family">Viburnaceae</tp:taxon-name-part></tp:taxon-name>
                </td><td rowspan="1" colspan="1">Philippines</td><td rowspan="1" colspan="1"><xref ref-type="bibr" rid="B261">Teodoro (1937)</xref>; <xref ref-type="bibr" rid="B64">Farr and Rossman (2024)</xref></td></tr><tr><td rowspan="1" colspan="1">
                  <italic>
                    <tp:taxon-name><tp:taxon-name-part taxon-name-part-type="genus" reg="Herpotrichia">Herpotrichia</tp:taxon-name-part><tp:taxon-name-part taxon-name-part-type="species" reg="bambusana">bambusana</tp:taxon-name-part></tp:taxon-name>
                  </italic>
                </td><td rowspan="1" colspan="1">
                  <italic>
                    <tp:taxon-name><tp:taxon-name-part taxon-name-part-type="genus" reg="Bambusa">Bambusa</tp:taxon-name-part><tp:taxon-name-part taxon-name-part-type="species" reg="vulgaris">vulgaris</tp:taxon-name-part></tp:taxon-name>
                  </italic>
                </td><td rowspan="1" colspan="1">
                  <tp:taxon-name><tp:taxon-name-part taxon-name-part-type="family">Poaceae</tp:taxon-name-part></tp:taxon-name>
                </td><td rowspan="1" colspan="1">Brazil</td><td rowspan="1" colspan="1"><xref ref-type="bibr" rid="B91">Hennings (1908)</xref>; <xref ref-type="bibr" rid="B58">Eriksson and Yue (1998)</xref></td></tr><tr><td rowspan="1" colspan="1">
                  <italic>
                    <tp:taxon-name><tp:taxon-name-part taxon-name-part-type="genus" reg="Herpotrichia">Herpotrichia</tp:taxon-name-part><tp:taxon-name-part taxon-name-part-type="species" reg="boldoae">boldoae</tp:taxon-name-part></tp:taxon-name>
                  </italic>
                </td><td rowspan="1" colspan="1"><italic><tp:taxon-name><tp:taxon-name-part taxon-name-part-type="genus" reg="Boldea">Boldea</tp:taxon-name-part><tp:taxon-name-part taxon-name-part-type="species" reg="fragrans">fragrans</tp:taxon-name-part></tp:taxon-name></italic> and <italic><tp:taxon-name><tp:taxon-name-part taxon-name-part-type="genus" reg="Peumus">Peumus</tp:taxon-name-part><tp:taxon-name-part taxon-name-part-type="species" reg="boldus">boldus</tp:taxon-name-part></tp:taxon-name></italic></td><td rowspan="1" colspan="1">
                  <tp:taxon-name><tp:taxon-name-part taxon-name-part-type="family">Monimiaceae</tp:taxon-name-part></tp:taxon-name>
                </td><td rowspan="1" colspan="1">Chile</td><td rowspan="1" colspan="1"><xref ref-type="bibr" rid="B237">Spegazzini (1910)</xref>; <xref ref-type="bibr" rid="B163">Mujica and Vergara (1945)</xref>; <xref ref-type="bibr" rid="B233">Spaulding (1961)</xref>; <xref ref-type="bibr" rid="B63">Farr (1973)</xref>; <xref ref-type="bibr" rid="B64">Farr and Rossman (2024)</xref></td></tr><tr><td rowspan="1" colspan="1">
                  <italic>
                    <tp:taxon-name><tp:taxon-name-part taxon-name-part-type="genus" reg="Herpotrichia">Herpotrichia</tp:taxon-name-part><tp:taxon-name-part taxon-name-part-type="species" reg="brasiliensis">brasiliensis</tp:taxon-name-part></tp:taxon-name>
                  </italic>
                </td><td rowspan="1" colspan="1">Unidentified host</td><td rowspan="1" colspan="1">–</td><td rowspan="1" colspan="1">Brazil</td><td rowspan="1" colspan="1">
                  <xref ref-type="bibr" rid="B201">Rick (1933)</xref>
                </td></tr><tr><td rowspan="1" colspan="1">
                  <italic>
                    <tp:taxon-name><tp:taxon-name-part taxon-name-part-type="genus" reg="Herpotrichia">Herpotrichia</tp:taxon-name-part><tp:taxon-name-part taxon-name-part-type="species" reg="brenckleana">brenckleana</tp:taxon-name-part></tp:taxon-name>
                  </italic>
                </td><td rowspan="1" colspan="1">
                  <italic>
                    <tp:taxon-name><tp:taxon-name-part taxon-name-part-type="genus" reg="Urtica">Urtica</tp:taxon-name-part><tp:taxon-name-part taxon-name-part-type="species" reg="gracilis">gracilis</tp:taxon-name-part></tp:taxon-name>
                  </italic>
                </td><td rowspan="1" colspan="1">
                  <tp:taxon-name><tp:taxon-name-part taxon-name-part-type="family">Urticaceae</tp:taxon-name-part></tp:taxon-name>
                </td><td rowspan="1" colspan="1">Sweden</td><td rowspan="1" colspan="1"><xref ref-type="bibr" rid="B57">Eriksson (2014)</xref>; <xref ref-type="bibr" rid="B64">Farr and Rossman (2024</xref></td></tr><tr><td rowspan="1" colspan="1">
                  <italic>
                    <tp:taxon-name><tp:taxon-name-part taxon-name-part-type="genus" reg="Herpotrichia">Herpotrichia</tp:taxon-name-part><tp:taxon-name-part taxon-name-part-type="species" reg="caesalpiniae">caesalpiniae</tp:taxon-name-part></tp:taxon-name>
                  </italic>
                </td><td rowspan="1" colspan="1">
                  <italic>
                    <tp:taxon-name><tp:taxon-name-part taxon-name-part-type="genus" reg="Caesalpinia">Caesalpinia</tp:taxon-name-part><tp:taxon-name-part taxon-name-part-type="species" reg="sepiaria">sepiaria</tp:taxon-name-part></tp:taxon-name>
                  </italic>
                </td><td rowspan="1" colspan="1">
                  <tp:taxon-name><tp:taxon-name-part taxon-name-part-type="family">Fabaceae</tp:taxon-name-part></tp:taxon-name>
                </td><td rowspan="1" colspan="1">South Africa</td><td rowspan="1" colspan="1"><xref ref-type="bibr" rid="B48">Doidge (1948)</xref>; <xref ref-type="bibr" rid="B229">Sivanesan (1971)</xref></td></tr><tr><td rowspan="1" colspan="1">
                  <italic>
                    <tp:taxon-name><tp:taxon-name-part taxon-name-part-type="genus" reg="Herpotrichia">Herpotrichia</tp:taxon-name-part><tp:taxon-name-part taxon-name-part-type="species" reg="calamicola">calamicola</tp:taxon-name-part></tp:taxon-name>
                  </italic>
                </td><td rowspan="1" colspan="1">
                  <italic>
                    <tp:taxon-name><tp:taxon-name-part taxon-name-part-type="genus" reg="Calamus">Calamus</tp:taxon-name-part><tp:taxon-name-part taxon-name-part-type="species" reg="caryotoides">caryotoides</tp:taxon-name-part></tp:taxon-name>
                  </italic>
                </td><td rowspan="1" colspan="1">
                  <tp:taxon-name><tp:taxon-name-part taxon-name-part-type="family">Arecaceae</tp:taxon-name-part></tp:taxon-name>
                </td><td rowspan="1" colspan="1">Australia</td><td rowspan="1" colspan="1"><xref ref-type="bibr" rid="B70">Fröhlich and Hyde (2000)</xref>; <xref ref-type="bibr" rid="B64">Farr and Rossman (2024)</xref></td></tr><tr><td rowspan="1" colspan="1">
                  <italic>
                    <tp:taxon-name><tp:taxon-name-part taxon-name-part-type="genus" reg="Herpotrichia">Herpotrichia</tp:taxon-name-part><tp:taxon-name-part taxon-name-part-type="species" reg="callimorpha">callimorpha</tp:taxon-name-part></tp:taxon-name>
                  </italic>
                </td><td rowspan="1" colspan="1"><italic><tp:taxon-name><tp:taxon-name-part taxon-name-part-type="genus" reg="Chamaenerion">Chamaenerion</tp:taxon-name-part><tp:taxon-name-part taxon-name-part-type="species" reg="angustifolium">angustifolium</tp:taxon-name-part></tp:taxon-name></italic>, <italic><tp:taxon-name><tp:taxon-name-part taxon-name-part-type="genus" reg="Salix">Salix</tp:taxon-name-part></tp:taxon-name></italic> sp. and <italic><tp:taxon-name><tp:taxon-name-part taxon-name-part-type="genus" reg="Xanthophyllum">Xanthophyllum</tp:taxon-name-part><tp:taxon-name-part taxon-name-part-type="species" reg="flavescens">flavescens</tp:taxon-name-part></tp:taxon-name></italic></td><td rowspan="1" colspan="1"><tp:taxon-name><tp:taxon-name-part taxon-name-part-type="family">Onagraceae</tp:taxon-name-part></tp:taxon-name>, <tp:taxon-name><tp:taxon-name-part taxon-name-part-type="family">Polygalaceae</tp:taxon-name-part></tp:taxon-name>, and <tp:taxon-name><tp:taxon-name-part taxon-name-part-type="family">Salicaceae</tp:taxon-name-part></tp:taxon-name></td><td rowspan="1" colspan="1">Denmark and India</td><td rowspan="1" colspan="1"><xref ref-type="bibr" rid="B165">Munk (1957)</xref>; <xref ref-type="bibr" rid="B186">Rabenhorst (1869)</xref>; <xref ref-type="bibr" rid="B170">Pande (2008)</xref>; <xref ref-type="bibr" rid="B64">Farr and Rossman (2024)</xref></td></tr><tr><td rowspan="1" colspan="1">
                  <italic>
                    <tp:taxon-name><tp:taxon-name-part taxon-name-part-type="genus" reg="Herpotrichia">Herpotrichia</tp:taxon-name-part><tp:taxon-name-part taxon-name-part-type="species" reg="caulogena">caulogena</tp:taxon-name-part></tp:taxon-name>
                  </italic>
                </td><td rowspan="1" colspan="1">
                  <italic>
                    <tp:taxon-name><tp:taxon-name-part taxon-name-part-type="genus" reg="Silene">Silene</tp:taxon-name-part><tp:taxon-name-part taxon-name-part-type="species" reg="nutans">nutans</tp:taxon-name-part></tp:taxon-name>
                  </italic>
                </td><td rowspan="1" colspan="1">
                  <tp:taxon-name><tp:taxon-name-part taxon-name-part-type="family">Caryophyllaceae</tp:taxon-name-part></tp:taxon-name>
                </td><td rowspan="1" colspan="1">Luxembourg</td><td rowspan="1" colspan="1">
                  <xref ref-type="bibr" rid="B67">Feltgen (1903)</xref>
                </td></tr><tr><td rowspan="1" colspan="1">
                  <italic>
                    <tp:taxon-name><tp:taxon-name-part taxon-name-part-type="genus" reg="Herpotrichia">Herpotrichia</tp:taxon-name-part><tp:taxon-name-part taxon-name-part-type="species" reg="chilensis">chilensis</tp:taxon-name-part></tp:taxon-name>
                  </italic>
                </td><td rowspan="1" colspan="1">
                  <italic>
                    <tp:taxon-name><tp:taxon-name-part taxon-name-part-type="genus" reg="Proustia">Proustia</tp:taxon-name-part><tp:taxon-name-part taxon-name-part-type="species" reg="pungens">pungens</tp:taxon-name-part></tp:taxon-name>
                  </italic>
                </td><td rowspan="1" colspan="1">
                  <tp:taxon-name><tp:taxon-name-part taxon-name-part-type="family">Asteraceae</tp:taxon-name-part></tp:taxon-name>
                </td><td rowspan="1" colspan="1">Chile</td><td rowspan="1" colspan="1"><xref ref-type="bibr" rid="B67">Feltgen (1903)</xref>; <xref ref-type="bibr" rid="B63">Farr (1973)</xref>; <xref ref-type="bibr" rid="B64">Farr and Rossman (2024)</xref></td></tr><tr><td rowspan="1" colspan="1">
                  <italic>
                    <tp:taxon-name><tp:taxon-name-part taxon-name-part-type="genus" reg="Herpotrichia">Herpotrichia</tp:taxon-name-part><tp:taxon-name-part taxon-name-part-type="species" reg="cirrhostoma">cirrhostoma</tp:taxon-name-part></tp:taxon-name>
                  </italic>
                </td><td rowspan="1" colspan="1">Unidentified host</td><td rowspan="1" colspan="1">–</td><td rowspan="1" colspan="1">Sri Lanka</td><td rowspan="1" colspan="1"><xref ref-type="bibr" rid="B20">Berkeley and Broome (1873)</xref>; <xref ref-type="bibr" rid="B176">Petch (1912)</xref></td></tr><tr><td rowspan="1" colspan="1">
                  <italic>
                    <tp:taxon-name><tp:taxon-name-part taxon-name-part-type="genus" reg="Herpotrichia">Herpotrichia</tp:taxon-name-part><tp:taxon-name-part taxon-name-part-type="species" reg="dalisayi">dalisayi</tp:taxon-name-part></tp:taxon-name>
                  </italic>
                </td><td rowspan="1" colspan="1">Unidentified host</td><td rowspan="1" colspan="1">–</td><td rowspan="1" colspan="1">The Philippines</td><td rowspan="1" colspan="1">
                  <xref ref-type="bibr" rid="B104">Hyde and Aptroot (1998)</xref>
                </td></tr><tr><td rowspan="1" colspan="1">
                  <italic>
                    <tp:taxon-name><tp:taxon-name-part taxon-name-part-type="genus" reg="Herpotrichia">Herpotrichia</tp:taxon-name-part><tp:taxon-name-part taxon-name-part-type="species" reg="decidua">decidua</tp:taxon-name-part></tp:taxon-name>
                  </italic>
                </td><td rowspan="1" colspan="1">Unidentified host</td><td rowspan="1" colspan="1">–</td><td rowspan="1" colspan="1">The United States</td><td rowspan="1" colspan="1"><xref ref-type="bibr" rid="B16">Barr (1992)</xref>; <xref ref-type="bibr" rid="B64">Farr and Rossman (2024)</xref></td></tr><tr><td rowspan="1" colspan="1">
                  <italic>
                    <tp:taxon-name><tp:taxon-name-part taxon-name-part-type="genus" reg="Herpotrichia">Herpotrichia</tp:taxon-name-part><tp:taxon-name-part taxon-name-part-type="species" reg="detzneriae">detzneriae</tp:taxon-name-part></tp:taxon-name>
                  </italic>
                </td><td rowspan="1" colspan="1">
                  <italic>
                    <tp:taxon-name><tp:taxon-name-part taxon-name-part-type="genus" reg="Detzneria">Detzneria</tp:taxon-name-part><tp:taxon-name-part taxon-name-part-type="species" reg="tubata">tubata</tp:taxon-name-part></tp:taxon-name>
                  </italic>
                </td><td rowspan="1" colspan="1">
                  <tp:taxon-name><tp:taxon-name-part taxon-name-part-type="family">Plantaginaceae</tp:taxon-name-part></tp:taxon-name>
                </td><td rowspan="1" colspan="1">Papua New Guinea</td><td rowspan="1" colspan="1"><xref ref-type="bibr" rid="B130">Kobayasi (1971)</xref>; <xref ref-type="bibr" rid="B224">Shaw (1984)</xref>; <xref ref-type="bibr" rid="B64">Farr and Rossman (2024)</xref></td></tr><tr><td rowspan="1" colspan="1">
                  <italic>
                    <tp:taxon-name><tp:taxon-name-part taxon-name-part-type="genus" reg="Herpotrichia">Herpotrichia</tp:taxon-name-part><tp:taxon-name-part taxon-name-part-type="species" reg="diffusa">diffusa</tp:taxon-name-part></tp:taxon-name>
                  </italic>
                </td><td rowspan="1" colspan="1"><italic><tp:taxon-name><tp:taxon-name-part taxon-name-part-type="genus" reg="Juglans">Juglans</tp:taxon-name-part><tp:taxon-name-part taxon-name-part-type="species" reg="cinerea">cinerea</tp:taxon-name-part></tp:taxon-name></italic> and <italic><tp:taxon-name><tp:taxon-name-part taxon-name-part-type="genus" reg="Populus">Populus</tp:taxon-name-part></tp:taxon-name></italic> sp.</td><td rowspan="1" colspan="1">
                  <tp:taxon-name><tp:taxon-name-part taxon-name-part-type="family">Juglandaceae</tp:taxon-name-part></tp:taxon-name>
                </td><td rowspan="1" colspan="1">Palestine and the United States</td><td rowspan="1" colspan="1"><xref ref-type="bibr" rid="B54">Ellis and Everhart (1892)</xref>; <xref ref-type="bibr" rid="B52">Ellis (1895)</xref></td></tr><tr><td rowspan="1" colspan="1">
                  <italic>
                    <tp:taxon-name><tp:taxon-name-part taxon-name-part-type="genus" reg="Herpotrichia">Herpotrichia</tp:taxon-name-part><tp:taxon-name-part taxon-name-part-type="species" reg="ellisii">ellisii</tp:taxon-name-part></tp:taxon-name>
                  </italic>
                </td><td rowspan="1" colspan="1"><italic><tp:taxon-name><tp:taxon-name-part taxon-name-part-type="genus" reg="Abies">Abies</tp:taxon-name-part></tp:taxon-name></italic> sp.</td><td rowspan="1" colspan="1">
                  <tp:taxon-name><tp:taxon-name-part taxon-name-part-type="family">Pinaceae</tp:taxon-name-part></tp:taxon-name>
                </td><td rowspan="1" colspan="1">Canada</td><td rowspan="1" colspan="1"><xref ref-type="bibr" rid="B16">Barr (1992)</xref>; <xref ref-type="bibr" rid="B64">Farr and Rossman (2024)</xref></td></tr><tr><td rowspan="1" colspan="1">
                  <italic>
                    <tp:taxon-name><tp:taxon-name-part taxon-name-part-type="genus" reg="Herpotrichia">Herpotrichia</tp:taxon-name-part><tp:taxon-name-part taxon-name-part-type="species" reg="ephedrae">ephedrae</tp:taxon-name-part></tp:taxon-name>
                  </italic>
                </td><td rowspan="1" colspan="1">
                  <italic>
                    <tp:taxon-name><tp:taxon-name-part taxon-name-part-type="genus" reg="Ephedra">Ephedra</tp:taxon-name-part><tp:taxon-name-part taxon-name-part-type="species" reg="distachya">distachya</tp:taxon-name-part></tp:taxon-name>
                  </italic>
                </td><td rowspan="1" colspan="1">
                  <tp:taxon-name><tp:taxon-name-part taxon-name-part-type="family">Ephedraceae</tp:taxon-name-part></tp:taxon-name>
                </td><td rowspan="1" colspan="1">France</td><td rowspan="1" colspan="1">
                  <xref ref-type="bibr" rid="B133">Kuhnholtz-Lordat and Barry (1949)</xref>
                </td></tr><tr><td rowspan="1" colspan="1">
                  <italic>
                    <tp:taxon-name><tp:taxon-name-part taxon-name-part-type="genus" reg="Herpotrichia">Herpotrichia</tp:taxon-name-part><tp:taxon-name-part taxon-name-part-type="species" reg="fusispora">fusispora</tp:taxon-name-part></tp:taxon-name>
                  </italic>
                </td><td rowspan="1" colspan="1">Unidentified host</td><td rowspan="1" colspan="1">–</td><td rowspan="1" colspan="1">China</td><td rowspan="1" colspan="1"><xref ref-type="bibr" rid="B36">Chen and Hsieh (2004)</xref>; <xref ref-type="bibr" rid="B64">Farr and Rossman (2024)</xref></td></tr><tr><td rowspan="1" colspan="1">
                  <italic>
                    <tp:taxon-name><tp:taxon-name-part taxon-name-part-type="genus" reg="Herpotrichia">Herpotrichia</tp:taxon-name-part><tp:taxon-name-part taxon-name-part-type="species" reg="gelasinosporoides">gelasinosporoides</tp:taxon-name-part></tp:taxon-name>
                  </italic>
                </td><td rowspan="1" colspan="1">Soil</td><td rowspan="1" colspan="1">–</td><td rowspan="1" colspan="1">India</td><td rowspan="1" colspan="1">
                  <xref ref-type="bibr" rid="B274">Von Arx (1981)</xref>
                </td></tr><tr><td rowspan="1" colspan="1">
                  <italic>
                    <tp:taxon-name><tp:taxon-name-part taxon-name-part-type="genus" reg="Herpotrichia">Herpotrichia</tp:taxon-name-part><tp:taxon-name-part taxon-name-part-type="species" reg="henkeliana">henkeliana</tp:taxon-name-part></tp:taxon-name>
                  </italic>
                </td><td rowspan="1" colspan="1">
                  <italic>
                    <tp:taxon-name><tp:taxon-name-part taxon-name-part-type="genus" reg="Phragmites">Phragmites</tp:taxon-name-part><tp:taxon-name-part taxon-name-part-type="species" reg="communis">communis</tp:taxon-name-part></tp:taxon-name>
                  </italic>
                </td><td rowspan="1" colspan="1">
                  <tp:taxon-name><tp:taxon-name-part taxon-name-part-type="family">Poaceae</tp:taxon-name-part></tp:taxon-name>
                </td><td rowspan="1" colspan="1">Germany</td><td rowspan="1" colspan="1">
                  <xref ref-type="bibr" rid="B251">Sydow and Sydow (1921)</xref>
                </td></tr><tr><td rowspan="1" colspan="1">
                  <italic>
                    <tp:taxon-name><tp:taxon-name-part taxon-name-part-type="genus" reg="Herpotrichia">Herpotrichia</tp:taxon-name-part><tp:taxon-name-part taxon-name-part-type="species" reg="herbarum">herbarum</tp:taxon-name-part></tp:taxon-name>
                  </italic>
                </td><td rowspan="1" colspan="1">
                  <italic>
                    <tp:taxon-name><tp:taxon-name-part taxon-name-part-type="genus" reg="Achillea">Achillea</tp:taxon-name-part><tp:taxon-name-part taxon-name-part-type="species" reg="millefolium">millefolium</tp:taxon-name-part></tp:taxon-name>
                  </italic>
                </td><td rowspan="1" colspan="1">
                  <tp:taxon-name><tp:taxon-name-part taxon-name-part-type="family">Asteraceae</tp:taxon-name-part></tp:taxon-name>
                </td><td rowspan="1" colspan="1"/><td rowspan="1" colspan="1"><xref ref-type="bibr" rid="B281">Wehmeyer (1952)</xref>; <xref ref-type="bibr" rid="B16">Barr (1992)</xref></td></tr><tr><td rowspan="1" colspan="1">
                  <italic>
                    <tp:taxon-name><tp:taxon-name-part taxon-name-part-type="genus" reg="Herpotrichia">Herpotrichia</tp:taxon-name-part><tp:taxon-name-part taxon-name-part-type="species" reg="herpotrichoides">herpotrichoides</tp:taxon-name-part></tp:taxon-name>
                  </italic>
                </td><td rowspan="1" colspan="1"><italic><tp:taxon-name><tp:taxon-name-part taxon-name-part-type="genus" reg="Carya">Carya</tp:taxon-name-part></tp:taxon-name></italic> sp., <italic><tp:taxon-name><tp:taxon-name-part taxon-name-part-type="genus" reg="Epilobium">Epilobium</tp:taxon-name-part></tp:taxon-name></italic> sp., <italic><tp:taxon-name><tp:taxon-name-part taxon-name-part-type="genus" reg="Rhododendron">Rhododendron</tp:taxon-name-part><tp:taxon-name-part taxon-name-part-type="species" reg="hirsutum">hirsutum</tp:taxon-name-part></tp:taxon-name></italic>, <italic><tp:taxon-name><tp:taxon-name-part taxon-name-part-type="genus" reg="Ribes">Ribes</tp:taxon-name-part></tp:taxon-name></italic> sp. and <italic><tp:taxon-name><tp:taxon-name-part taxon-name-part-type="genus" reg="Rubus">Rubus</tp:taxon-name-part></tp:taxon-name></italic> sp.</td><td rowspan="1" colspan="1"><tp:taxon-name><tp:taxon-name-part taxon-name-part-type="family">Ericaceae</tp:taxon-name-part></tp:taxon-name>, <tp:taxon-name><tp:taxon-name-part taxon-name-part-type="family">Juglandaceae</tp:taxon-name-part></tp:taxon-name>, <tp:taxon-name><tp:taxon-name-part taxon-name-part-type="family">Grossulariaceae</tp:taxon-name-part></tp:taxon-name>, <tp:taxon-name><tp:taxon-name-part taxon-name-part-type="family">Onagraceae</tp:taxon-name-part></tp:taxon-name>, and <tp:taxon-name><tp:taxon-name-part taxon-name-part-type="family">Rosaceae</tp:taxon-name-part></tp:taxon-name></td><td rowspan="1" colspan="1">Austria, Denmark, Germany, Poland, the United States and the United Kingdom</td><td rowspan="1" colspan="1"><xref ref-type="bibr" rid="B29">Cannon (1982)</xref>; <xref ref-type="bibr" rid="B14">Barr (1984)</xref>; <xref ref-type="bibr" rid="B30">Cannon et al. (1985)</xref>; <xref ref-type="bibr" rid="B164">Mulenko et al. (2008)</xref>; <xref ref-type="bibr" rid="B296">Zhang et al. (2012)</xref>; <xref ref-type="bibr" rid="B264">Tian et al. (2015)</xref>; <xref ref-type="bibr" rid="B64">Farr and Rossman (2024)</xref></td></tr><tr><td rowspan="1" colspan="1">
                  <italic>
                    <tp:taxon-name><tp:taxon-name-part taxon-name-part-type="genus" reg="Herpotrichia">Herpotrichia</tp:taxon-name-part><tp:taxon-name-part taxon-name-part-type="species" reg="hippocrateae">hippocrateae</tp:taxon-name-part></tp:taxon-name>
                  </italic>
                </td><td rowspan="1" colspan="1">
                  <italic>
                    <tp:taxon-name><tp:taxon-name-part taxon-name-part-type="genus" reg="Hippocratea">Hippocratea</tp:taxon-name-part><tp:taxon-name-part taxon-name-part-type="species" reg="grahamii">grahamii</tp:taxon-name-part></tp:taxon-name>
                  </italic>
                </td><td rowspan="1" colspan="1">
                  <tp:taxon-name><tp:taxon-name-part taxon-name-part-type="family">Celastraceae</tp:taxon-name-part></tp:taxon-name>
                </td><td rowspan="1" colspan="1">India</td><td rowspan="1" colspan="1"><xref ref-type="bibr" rid="B267">Tilak and Talde (1975)</xref>; <xref ref-type="bibr" rid="B170">Pande (2008)</xref></td></tr><tr><td rowspan="1" colspan="1">
                  <italic>
                    <tp:taxon-name><tp:taxon-name-part taxon-name-part-type="genus" reg="Herpotrichia">Herpotrichia</tp:taxon-name-part><tp:taxon-name-part taxon-name-part-type="species" reg="indica">indica</tp:taxon-name-part></tp:taxon-name>
                  </italic>
                </td><td rowspan="1" colspan="1">
                  <italic>
                    <tp:taxon-name><tp:taxon-name-part taxon-name-part-type="genus" reg="Duranta">Duranta</tp:taxon-name-part><tp:taxon-name-part taxon-name-part-type="species" reg="plumieri">plumieri</tp:taxon-name-part></tp:taxon-name>
                  </italic>
                </td><td rowspan="1" colspan="1">
                  <tp:taxon-name><tp:taxon-name-part taxon-name-part-type="family">Verbenaceae</tp:taxon-name-part></tp:taxon-name>
                </td><td rowspan="1" colspan="1">India</td><td rowspan="1" colspan="1"><xref ref-type="bibr" rid="B8">Anahosur (1970)</xref>; <xref ref-type="bibr" rid="B170">Pande (2008)</xref>; <xref ref-type="bibr" rid="B64">Farr and Rossman (2024)</xref></td></tr><tr><td rowspan="1" colspan="1">
                  <italic>
                    <tp:taxon-name><tp:taxon-name-part taxon-name-part-type="genus" reg="Herpotrichia">Herpotrichia</tp:taxon-name-part><tp:taxon-name-part taxon-name-part-type="species" reg="laricina">laricina</tp:taxon-name-part></tp:taxon-name>
                  </italic>
                </td><td rowspan="1" colspan="1">
                  <italic>
                    <tp:taxon-name><tp:taxon-name-part taxon-name-part-type="genus" reg="Larix">Larix</tp:taxon-name-part><tp:taxon-name-part taxon-name-part-type="species" reg="decidua">decidua</tp:taxon-name-part></tp:taxon-name>
                  </italic>
                </td><td rowspan="1" colspan="1">
                  <tp:taxon-name><tp:taxon-name-part taxon-name-part-type="family">Pinaceae</tp:taxon-name-part></tp:taxon-name>
                </td><td rowspan="1" colspan="1">Luxembourg</td><td rowspan="1" colspan="1">
                  <xref ref-type="bibr" rid="B66">Feltgen (1901)</xref>
                </td></tr><tr><td rowspan="1" colspan="1">
                  <italic>
                    <tp:taxon-name><tp:taxon-name-part taxon-name-part-type="genus" reg="Herpotrichia">Herpotrichia</tp:taxon-name-part><tp:taxon-name-part taxon-name-part-type="species" reg="leptospora">leptospora</tp:taxon-name-part></tp:taxon-name>
                  </italic>
                </td><td rowspan="1" colspan="1">Unidentified host</td><td rowspan="1" colspan="1">–</td><td rowspan="1" colspan="1">–</td><td rowspan="1" colspan="1">
                  <xref ref-type="bibr" rid="B128">Kirschstein (1911)</xref>
                </td></tr><tr><td rowspan="1" colspan="1">
                  <italic>
                    <tp:taxon-name><tp:taxon-name-part taxon-name-part-type="genus" reg="Herpotrichia">Herpotrichia</tp:taxon-name-part><tp:taxon-name-part taxon-name-part-type="species" reg="lignicola">lignicola</tp:taxon-name-part></tp:taxon-name>
                  </italic>
                </td><td rowspan="1" colspan="1">Unidentified host</td><td rowspan="1" colspan="1">–</td><td rowspan="1" colspan="1">Belgium</td><td rowspan="1" colspan="1">
                  <xref ref-type="bibr" rid="B23">Bose (1961)</xref>
                </td></tr><tr><td rowspan="1" colspan="1">
                  <italic>
                    <tp:taxon-name><tp:taxon-name-part taxon-name-part-type="genus" reg="Herpotrichia">Herpotrichia</tp:taxon-name-part><tp:taxon-name-part taxon-name-part-type="species" reg="macrotricha">macrotricha</tp:taxon-name-part></tp:taxon-name>
                  </italic>
                </td><td rowspan="1" colspan="1"><italic><tp:taxon-name><tp:taxon-name-part taxon-name-part-type="genus" reg="Acer">Acer</tp:taxon-name-part><tp:taxon-name-part taxon-name-part-type="species" reg="spicatum">spicatum</tp:taxon-name-part></tp:taxon-name></italic>, <italic><tp:taxon-name><tp:taxon-name-part taxon-name-part-type="genus" reg="Agropyron">Agropyron</tp:taxon-name-part><tp:taxon-name-part taxon-name-part-type="species" reg="repens">repens</tp:taxon-name-part></tp:taxon-name></italic>, <italic><tp:taxon-name><tp:taxon-name-part taxon-name-part-type="genus" reg="Agrostis">Agrostis</tp:taxon-name-part><tp:taxon-name-part taxon-name-part-type="species" reg="alba">alba</tp:taxon-name-part></tp:taxon-name></italic>, <italic><tp:taxon-name><tp:taxon-name-part taxon-name-part-type="genus" reg="Arundinaria">Arundinaria</tp:taxon-name-part></tp:taxon-name></italic> sp., <italic><tp:taxon-name><tp:taxon-name-part taxon-name-part-type="genus" reg="Carex">Carex</tp:taxon-name-part></tp:taxon-name></italic> sp., <italic><tp:taxon-name><tp:taxon-name-part taxon-name-part-type="genus" reg="Cocos">Cocos</tp:taxon-name-part><tp:taxon-name-part taxon-name-part-type="species" reg="nucifera">nucifera</tp:taxon-name-part></tp:taxon-name></italic>, <italic><tp:taxon-name><tp:taxon-name-part taxon-name-part-type="genus" reg="Eupatorium">Eupatorium</tp:taxon-name-part><tp:taxon-name-part taxon-name-part-type="species" reg="formosanum">formosanum</tp:taxon-name-part></tp:taxon-name></italic>, <italic><tp:taxon-name><tp:taxon-name-part taxon-name-part-type="genus" reg="Fagus">Fagus</tp:taxon-name-part><tp:taxon-name-part taxon-name-part-type="species" reg="sylvatica">sylvatica</tp:taxon-name-part></tp:taxon-name></italic>, <italic><tp:taxon-name><tp:taxon-name-part taxon-name-part-type="genus" reg="Fraxinus">Fraxinus</tp:taxon-name-part></tp:taxon-name></italic> sp., <italic><tp:taxon-name><tp:taxon-name-part taxon-name-part-type="genus" reg="Rubus">Rubus</tp:taxon-name-part></tp:taxon-name></italic> sp. and <italic><tp:taxon-name><tp:taxon-name-part taxon-name-part-type="genus" reg="Solidago">Solidago</tp:taxon-name-part></tp:taxon-name></italic> sp.</td><td rowspan="1" colspan="1"><tp:taxon-name><tp:taxon-name-part taxon-name-part-type="family">Arecaceae</tp:taxon-name-part></tp:taxon-name>, <tp:taxon-name><tp:taxon-name-part taxon-name-part-type="family">Asteraceae</tp:taxon-name-part></tp:taxon-name>, <tp:taxon-name><tp:taxon-name-part taxon-name-part-type="family">Cupressaceae</tp:taxon-name-part></tp:taxon-name>, <tp:taxon-name><tp:taxon-name-part taxon-name-part-type="family">Cyperaceae</tp:taxon-name-part></tp:taxon-name>, <tp:taxon-name><tp:taxon-name-part taxon-name-part-type="family">Fagaceae</tp:taxon-name-part></tp:taxon-name>, <tp:taxon-name><tp:taxon-name-part taxon-name-part-type="family">Oleaceae</tp:taxon-name-part></tp:taxon-name>, <tp:taxon-name><tp:taxon-name-part taxon-name-part-type="family">Poaceae</tp:taxon-name-part></tp:taxon-name>, <tp:taxon-name><tp:taxon-name-part taxon-name-part-type="family">Rosaceae</tp:taxon-name-part></tp:taxon-name>, and <tp:taxon-name><tp:taxon-name-part taxon-name-part-type="family">Sapindaceae</tp:taxon-name-part></tp:taxon-name></td><td rowspan="1" colspan="1">China, India, the United Kingdom and the United States</td><td rowspan="1" colspan="1"><xref ref-type="bibr" rid="B44">Dennis (1978)</xref>; <xref ref-type="bibr" rid="B207">Saccardo (1883)</xref>; <xref ref-type="bibr" rid="B12">Barr (1968</xref>, <xref ref-type="bibr" rid="B14">1984</xref>); <xref ref-type="bibr" rid="B170">Pande (2008)</xref>; <xref ref-type="bibr" rid="B36">Chen and Hsieh (2004)</xref>; <xref ref-type="bibr" rid="B64">Farr and Rossman (2024)</xref></td></tr><tr><td rowspan="1" colspan="1">
                  <italic>
                    <tp:taxon-name><tp:taxon-name-part taxon-name-part-type="genus" reg="Herpotrichia">Herpotrichia</tp:taxon-name-part><tp:taxon-name-part taxon-name-part-type="species" reg="mangrovei">mangrovei</tp:taxon-name-part></tp:taxon-name>
                  </italic>
                </td><td rowspan="1" colspan="1">Unidentified host</td><td rowspan="1" colspan="1">–</td><td rowspan="1" colspan="1">China</td><td rowspan="1" colspan="1">
                  <xref ref-type="bibr" rid="B120">Jones and Vrijmoed (2003)</xref>
                </td></tr><tr><td rowspan="1" colspan="1">
                  <italic>
                    <tp:taxon-name><tp:taxon-name-part taxon-name-part-type="genus" reg="Herpotrichia">Herpotrichia</tp:taxon-name-part><tp:taxon-name-part taxon-name-part-type="species" reg="melanotricha">melanotricha</tp:taxon-name-part></tp:taxon-name>
                  </italic>
                </td><td rowspan="1" colspan="1">
                  <italic>
                    <tp:taxon-name><tp:taxon-name-part taxon-name-part-type="genus" reg="Hevea">Hevea</tp:taxon-name-part><tp:taxon-name-part taxon-name-part-type="species" reg="brasiliensis">brasiliensis</tp:taxon-name-part></tp:taxon-name>
                  </italic>
                </td><td rowspan="1" colspan="1">
                  <tp:taxon-name><tp:taxon-name-part taxon-name-part-type="family">Euphorbiaceae</tp:taxon-name-part></tp:taxon-name>
                </td><td rowspan="1" colspan="1">Congo</td><td rowspan="1" colspan="1">
                  <xref ref-type="bibr" rid="B216">Saccas (1954)</xref>
                </td></tr><tr><td rowspan="1" colspan="1">
                  <italic>
                    <tp:taxon-name><tp:taxon-name-part taxon-name-part-type="genus" reg="Herpotrichia">Herpotrichia</tp:taxon-name-part><tp:taxon-name-part taxon-name-part-type="species" reg="millettiae">millettiae</tp:taxon-name-part></tp:taxon-name>
                  </italic>
                </td><td rowspan="1" colspan="1"><italic><tp:taxon-name><tp:taxon-name-part taxon-name-part-type="genus" reg="Millettia">Millettia</tp:taxon-name-part></tp:taxon-name></italic> sp.</td><td rowspan="1" colspan="1">
                  <tp:taxon-name><tp:taxon-name-part taxon-name-part-type="family">Fabaceae</tp:taxon-name-part></tp:taxon-name>
                </td><td rowspan="1" colspan="1">Malaysia</td><td rowspan="1" colspan="1">
                  <xref ref-type="bibr" rid="B229">Sivanesan (1971)</xref>
                </td></tr><tr><td rowspan="1" colspan="1">
                  <italic>
                    <tp:taxon-name><tp:taxon-name-part taxon-name-part-type="genus" reg="Herpotrichia">Herpotrichia</tp:taxon-name-part><tp:taxon-name-part taxon-name-part-type="species" reg="monospermatis">monospermatis</tp:taxon-name-part></tp:taxon-name>
                  </italic>
                </td><td rowspan="1" colspan="1">
                  <italic>
                    <tp:taxon-name><tp:taxon-name-part taxon-name-part-type="genus" reg="Butea">Butea</tp:taxon-name-part><tp:taxon-name-part taxon-name-part-type="species" reg="monosperma">monosperma</tp:taxon-name-part></tp:taxon-name>
                  </italic>
                </td><td rowspan="1" colspan="1">
                  <tp:taxon-name><tp:taxon-name-part taxon-name-part-type="family">Fabaceae</tp:taxon-name-part></tp:taxon-name>
                </td><td rowspan="1" colspan="1">India</td><td rowspan="1" colspan="1"><xref ref-type="bibr" rid="B170">Pande (2008)</xref>; <xref ref-type="bibr" rid="B64">Farr and Rossman (2024)</xref></td></tr><tr><td rowspan="1" colspan="1">
                  <italic>
                    <tp:taxon-name><tp:taxon-name-part taxon-name-part-type="genus" reg="Herpotrichia">Herpotrichia</tp:taxon-name-part><tp:taxon-name-part taxon-name-part-type="species" reg="mulleri">mulleri</tp:taxon-name-part></tp:taxon-name>
                  </italic>
                </td><td rowspan="1" colspan="1"><italic><tp:taxon-name><tp:taxon-name-part taxon-name-part-type="genus" reg="Artemisia">Artemisia</tp:taxon-name-part><tp:taxon-name-part taxon-name-part-type="species" reg="nilagirica">nilagirica</tp:taxon-name-part></tp:taxon-name></italic> and <italic><tp:taxon-name><tp:taxon-name-part taxon-name-part-type="genus" reg="Butea">Butea</tp:taxon-name-part><tp:taxon-name-part taxon-name-part-type="species" reg="monosperma">monosperma</tp:taxon-name-part></tp:taxon-name></italic></td><td rowspan="1" colspan="1"><tp:taxon-name><tp:taxon-name-part taxon-name-part-type="family">Asteraceae</tp:taxon-name-part></tp:taxon-name>, <tp:taxon-name><tp:taxon-name-part taxon-name-part-type="family">Fabaceae</tp:taxon-name-part></tp:taxon-name></td><td rowspan="1" colspan="1">India</td><td rowspan="1" colspan="1"><xref ref-type="bibr" rid="B170">Pande (2008)</xref>; <xref ref-type="bibr" rid="B64">Farr and Rossman (2024)</xref></td></tr><tr><td rowspan="1" colspan="1">
                  <italic>
                    <tp:taxon-name><tp:taxon-name-part taxon-name-part-type="genus" reg="Herpotrichia">Herpotrichia</tp:taxon-name-part><tp:taxon-name-part taxon-name-part-type="species" reg="myriangii">myriangii</tp:taxon-name-part></tp:taxon-name>
                  </italic>
                </td><td rowspan="1" colspan="1">
                  <italic>
                    <tp:taxon-name><tp:taxon-name-part taxon-name-part-type="genus" reg="Carica">Carica</tp:taxon-name-part><tp:taxon-name-part taxon-name-part-type="species" reg="papaya">papaya</tp:taxon-name-part></tp:taxon-name>
                  </italic>
                </td><td rowspan="1" colspan="1">
                  <tp:taxon-name><tp:taxon-name-part taxon-name-part-type="family">Caricaceae</tp:taxon-name-part></tp:taxon-name>
                </td><td rowspan="1" colspan="1">Java</td><td rowspan="1" colspan="1">
                  <xref ref-type="bibr" rid="B187">Raciborski (1909)</xref>
                </td></tr><tr><td rowspan="1" colspan="1">
                  <italic>
                    <tp:taxon-name><tp:taxon-name-part taxon-name-part-type="genus" reg="Herpotrichia">Herpotrichia</tp:taxon-name-part><tp:taxon-name-part taxon-name-part-type="species" reg="nectrioides">nectrioides</tp:taxon-name-part></tp:taxon-name>
                  </italic>
                </td><td rowspan="1" colspan="1"><tp:taxon-name><tp:taxon-name-part taxon-name-part-type="family">Melastomataceae</tp:taxon-name-part></tp:taxon-name> sp.</td><td rowspan="1" colspan="1">
                  <tp:taxon-name><tp:taxon-name-part taxon-name-part-type="family">Melastomataceae</tp:taxon-name-part></tp:taxon-name>
                </td><td rowspan="1" colspan="1">Brazil</td><td rowspan="1" colspan="1">
                  <xref ref-type="bibr" rid="B194">Rehm (1901)</xref>
                </td></tr><tr><td rowspan="1" colspan="1">
                  <italic>
                    <tp:taxon-name><tp:taxon-name-part taxon-name-part-type="genus" reg="Herpotrichia">Herpotrichia</tp:taxon-name-part><tp:taxon-name-part taxon-name-part-type="species" reg="nigra">nigra</tp:taxon-name-part></tp:taxon-name>
                  </italic>
                </td><td rowspan="1" colspan="1"><italic><tp:taxon-name><tp:taxon-name-part taxon-name-part-type="genus" reg="Abies">Abies</tp:taxon-name-part></tp:taxon-name></italic> sp., <italic><tp:taxon-name><tp:taxon-name-part taxon-name-part-type="genus" reg="Calocedrus">Calocedrus</tp:taxon-name-part><tp:taxon-name-part taxon-name-part-type="species" reg="decurrens">decurrens</tp:taxon-name-part></tp:taxon-name></italic>, <italic><tp:taxon-name><tp:taxon-name-part taxon-name-part-type="genus" reg="Cedrus">Cedrus</tp:taxon-name-part><tp:taxon-name-part taxon-name-part-type="species" reg="libani">libani</tp:taxon-name-part></tp:taxon-name></italic>, <italic><tp:taxon-name><tp:taxon-name-part taxon-name-part-type="genus" reg="Chamaecyparis">Chamaecyparis</tp:taxon-name-part><tp:taxon-name-part taxon-name-part-type="species" reg="nootkatensis">nootkatensis</tp:taxon-name-part></tp:taxon-name></italic>, <italic><tp:taxon-name><tp:taxon-name-part taxon-name-part-type="genus" reg="Juniperus">Juniperus</tp:taxon-name-part></tp:taxon-name></italic> sp., <italic><tp:taxon-name><tp:taxon-name-part taxon-name-part-type="genus" reg="Phyllodoce">Phyllodoce</tp:taxon-name-part></tp:taxon-name></italic> sp., <italic><tp:taxon-name><tp:taxon-name-part taxon-name-part-type="genus" reg="Picea">Picea</tp:taxon-name-part></tp:taxon-name></italic> sp., <italic><tp:taxon-name><tp:taxon-name-part taxon-name-part-type="genus" reg="Pinus">Pinus</tp:taxon-name-part></tp:taxon-name></italic> sp., <italic><tp:taxon-name><tp:taxon-name-part taxon-name-part-type="genus" reg="Pseudotsuga">Pseudotsuga</tp:taxon-name-part><tp:taxon-name-part taxon-name-part-type="species" reg="menziesii">menziesii</tp:taxon-name-part></tp:taxon-name></italic> and <italic><tp:taxon-name><tp:taxon-name-part taxon-name-part-type="genus" reg="Rhododendron">Rhododendron</tp:taxon-name-part></tp:taxon-name></italic> sp.</td><td rowspan="1" colspan="1"><tp:taxon-name><tp:taxon-name-part taxon-name-part-type="family">Cupressaceae</tp:taxon-name-part></tp:taxon-name>, <tp:taxon-name><tp:taxon-name-part taxon-name-part-type="family">Ericaceae</tp:taxon-name-part></tp:taxon-name>, and <tp:taxon-name><tp:taxon-name-part taxon-name-part-type="family">Pinaceae</tp:taxon-name-part></tp:taxon-name></td><td rowspan="1" colspan="1">Austria, Canada, France, Germany, Italy, Norway, Poland, Switzerland, Turkey, Ukraine and the United States</td><td rowspan="1" colspan="1"><xref ref-type="bibr" rid="B223">Shaw (1973)</xref>; <xref ref-type="bibr" rid="B76">Ginns (1986)</xref>; <xref ref-type="bibr" rid="B68">French (1989)</xref>; <xref ref-type="bibr" rid="B64">Farr and Rossman (2024)</xref></td></tr><tr><td rowspan="1" colspan="1">
                  <italic>
                    <tp:taxon-name><tp:taxon-name-part taxon-name-part-type="genus" reg="Herpotrichia">Herpotrichia</tp:taxon-name-part><tp:taxon-name-part taxon-name-part-type="species" reg="nigrotuberculata">nigrotuberculata</tp:taxon-name-part></tp:taxon-name>
                  </italic>
                </td><td rowspan="1" colspan="1"><italic><tp:taxon-name><tp:taxon-name-part taxon-name-part-type="genus" reg="Elaeis">Elaeis</tp:taxon-name-part><tp:taxon-name-part taxon-name-part-type="species" reg="guineensis">guineensis</tp:taxon-name-part></tp:taxon-name></italic> and <italic><tp:taxon-name><tp:taxon-name-part taxon-name-part-type="genus" reg="Phyllostachys">Phyllostachys</tp:taxon-name-part><tp:taxon-name-part taxon-name-part-type="species" reg="reticulata">reticulata</tp:taxon-name-part></tp:taxon-name></italic></td><td rowspan="1" colspan="1"><tp:taxon-name><tp:taxon-name-part taxon-name-part-type="family">Arecaceae</tp:taxon-name-part></tp:taxon-name> and <tp:taxon-name><tp:taxon-name-part taxon-name-part-type="family">Poaceae</tp:taxon-name-part></tp:taxon-name></td><td rowspan="1" colspan="1">Japan and Tanzania</td><td rowspan="1" colspan="1"><xref ref-type="bibr" rid="B183">Pirozynski (1972)</xref>; <xref ref-type="bibr" rid="B64">Farr and Rossman (2024)</xref></td></tr><tr><td rowspan="1" colspan="1">
                  <italic>
                    <tp:taxon-name><tp:taxon-name-part taxon-name-part-type="genus" reg="Herpotrichia">Herpotrichia</tp:taxon-name-part><tp:taxon-name-part taxon-name-part-type="species" reg="nypicola">nypicola</tp:taxon-name-part></tp:taxon-name>
                  </italic>
                </td><td rowspan="1" colspan="1">
                  <italic>
                    <tp:taxon-name><tp:taxon-name-part taxon-name-part-type="genus" reg="Nypa">Nypa</tp:taxon-name-part><tp:taxon-name-part taxon-name-part-type="species" reg="fruticans">fruticans</tp:taxon-name-part></tp:taxon-name>
                  </italic>
                </td><td rowspan="1" colspan="1">
                  <tp:taxon-name><tp:taxon-name-part taxon-name-part-type="family">Arecaceae</tp:taxon-name-part></tp:taxon-name>
                </td><td rowspan="1" colspan="1">Malaysia</td><td rowspan="1" colspan="1"><xref ref-type="bibr" rid="B108">Hyde et al. (1999)</xref>; <xref ref-type="bibr" rid="B64">Farr and Rossman (2024)</xref></td></tr><tr><td rowspan="1" colspan="1">
                  <italic>
                    <tp:taxon-name><tp:taxon-name-part taxon-name-part-type="genus" reg="Herpotrichia">Herpotrichia</tp:taxon-name-part><tp:taxon-name-part taxon-name-part-type="species" reg="occulta">occulta</tp:taxon-name-part></tp:taxon-name>
                  </italic>
                </td><td rowspan="1" colspan="1"><italic><tp:taxon-name><tp:taxon-name-part taxon-name-part-type="genus" reg="Eucalyptus">Eucalyptus</tp:taxon-name-part></tp:taxon-name></italic> sp.</td><td rowspan="1" colspan="1">
                  <tp:taxon-name><tp:taxon-name-part taxon-name-part-type="family">Myrtaceae</tp:taxon-name-part></tp:taxon-name>
                </td><td rowspan="1" colspan="1">Brazil</td><td rowspan="1" colspan="1">
                  <xref ref-type="bibr" rid="B201">Rick (1933)</xref>
                </td></tr><tr><td rowspan="1" colspan="1">
                  <italic>
                    <tp:taxon-name><tp:taxon-name-part taxon-name-part-type="genus" reg="Herpotrichia">Herpotrichia</tp:taxon-name-part><tp:taxon-name-part taxon-name-part-type="species" reg="ochrostoma">ochrostoma</tp:taxon-name-part></tp:taxon-name>
                  </italic>
                </td><td rowspan="1" colspan="1">
                  <italic>
                    <tp:taxon-name><tp:taxon-name-part taxon-name-part-type="genus" reg="Fraxinus">Fraxinus</tp:taxon-name-part><tp:taxon-name-part taxon-name-part-type="species" reg="excelsior">excelsior</tp:taxon-name-part></tp:taxon-name>
                  </italic>
                </td><td rowspan="1" colspan="1">
                  <tp:taxon-name><tp:taxon-name-part taxon-name-part-type="family">Oleaceae</tp:taxon-name-part></tp:taxon-name>
                </td><td rowspan="1" colspan="1">Luxembourg</td><td rowspan="1" colspan="1">
                  <xref ref-type="bibr" rid="B67">Feltgen (1903)</xref>
                </td></tr><tr><td rowspan="1" colspan="1">
                  <italic>
                    <tp:taxon-name><tp:taxon-name-part taxon-name-part-type="genus" reg="Herpotrichia">Herpotrichia</tp:taxon-name-part><tp:taxon-name-part taxon-name-part-type="species" reg="palmicola">palmicola</tp:taxon-name-part></tp:taxon-name>
                  </italic>
                </td><td rowspan="1" colspan="1"><italic><tp:taxon-name><tp:taxon-name-part taxon-name-part-type="genus" reg="Calamus">Calamus</tp:taxon-name-part><tp:taxon-name-part taxon-name-part-type="species" reg="caryotoides">caryotoides</tp:taxon-name-part></tp:taxon-name></italic>, <italic><tp:taxon-name><tp:taxon-name-part taxon-name-part-type="genus" reg="Daemonorops">Daemonorops</tp:taxon-name-part></tp:taxon-name></italic> sp. and <italic><tp:taxon-name><tp:taxon-name-part taxon-name-part-type="genus" reg="Licuala">Licuala</tp:taxon-name-part><tp:taxon-name-part taxon-name-part-type="species" reg="ramsayi">ramsayi</tp:taxon-name-part></tp:taxon-name></italic></td><td rowspan="1" colspan="1">
                  <tp:taxon-name><tp:taxon-name-part taxon-name-part-type="family">Arecaceae</tp:taxon-name-part></tp:taxon-name>
                </td><td rowspan="1" colspan="1">Australia and China</td><td rowspan="1" colspan="1"><xref ref-type="bibr" rid="B108">Hyde et al. (1999)</xref>; <xref ref-type="bibr" rid="B70">Fröhlich and Hyde 2000</xref>; <xref ref-type="bibr" rid="B297">Zhuang (2001)</xref>; <xref ref-type="bibr" rid="B64">Farr and Rossman (2024)</xref></td></tr><tr><td rowspan="1" colspan="1">
                  <italic>
                    <tp:taxon-name><tp:taxon-name-part taxon-name-part-type="genus" reg="Herpotrichia">Herpotrichia</tp:taxon-name-part><tp:taxon-name-part taxon-name-part-type="species" reg="pandei">pandei</tp:taxon-name-part></tp:taxon-name>
                  </italic>
                </td><td rowspan="1" colspan="1">
                  <italic>
                    <tp:taxon-name><tp:taxon-name-part taxon-name-part-type="genus" reg="Saccharum">Saccharum</tp:taxon-name-part><tp:taxon-name-part taxon-name-part-type="species" reg="spontaneum">spontaneum</tp:taxon-name-part></tp:taxon-name>
                  </italic>
                </td><td rowspan="1" colspan="1">
                  <tp:taxon-name><tp:taxon-name-part taxon-name-part-type="family">Poaceae</tp:taxon-name-part></tp:taxon-name>
                </td><td rowspan="1" colspan="1">India</td><td rowspan="1" colspan="1">
                  <xref ref-type="bibr" rid="B23">Bose (1961)</xref>
                </td></tr><tr><td rowspan="1" colspan="1">
                  <italic>
                    <tp:taxon-name><tp:taxon-name-part taxon-name-part-type="genus" reg="Herpotrichia">Herpotrichia</tp:taxon-name-part><tp:taxon-name-part taxon-name-part-type="species" reg="petrakiana">petrakiana</tp:taxon-name-part></tp:taxon-name>
                  </italic>
                </td><td rowspan="1" colspan="1">
                  <italic>
                    <tp:taxon-name><tp:taxon-name-part taxon-name-part-type="genus" reg="Fagus">Fagus</tp:taxon-name-part><tp:taxon-name-part taxon-name-part-type="species" reg="sylvatica">sylvatica</tp:taxon-name-part></tp:taxon-name>
                  </italic>
                </td><td rowspan="1" colspan="1">
                  <tp:taxon-name><tp:taxon-name-part taxon-name-part-type="family">Fagaceae</tp:taxon-name-part></tp:taxon-name>
                </td><td rowspan="1" colspan="1">–</td><td rowspan="1" colspan="1">
                  <xref ref-type="bibr" rid="B23">Bose (1961)</xref>
                </td></tr><tr><td rowspan="1" colspan="1">
                  <italic>
                    <tp:taxon-name><tp:taxon-name-part taxon-name-part-type="genus" reg="Herpotrichia">Herpotrichia</tp:taxon-name-part><tp:taxon-name-part taxon-name-part-type="species" reg="philippinensis">philippinensis</tp:taxon-name-part></tp:taxon-name>
                  </italic>
                </td><td rowspan="1" colspan="1">
                  <italic>
                    <tp:taxon-name><tp:taxon-name-part taxon-name-part-type="genus" reg="Alstonia">Alstonia</tp:taxon-name-part><tp:taxon-name-part taxon-name-part-type="species" reg="scholaris">scholaris</tp:taxon-name-part></tp:taxon-name>
                  </italic>
                </td><td rowspan="1" colspan="1">
                  <tp:taxon-name><tp:taxon-name-part taxon-name-part-type="family">Apocynaceae</tp:taxon-name-part></tp:taxon-name>
                </td><td rowspan="1" colspan="1">The Philippines</td><td rowspan="1" colspan="1"><xref ref-type="bibr" rid="B197">Rehm (1914)</xref>; <xref ref-type="bibr" rid="B261">Teodoro (1937)</xref>; <xref ref-type="bibr" rid="B64">Farr and Rossman (2024)</xref></td></tr><tr><td rowspan="1" colspan="1">
                  <italic>
                    <tp:taxon-name><tp:taxon-name-part taxon-name-part-type="genus" reg="Herpotrichia">Herpotrichia</tp:taxon-name-part><tp:taxon-name-part taxon-name-part-type="species" reg="pinetorum">pinetorum</tp:taxon-name-part></tp:taxon-name>
                  </italic>
                </td><td rowspan="1" colspan="1">
                  <italic>
                    <tp:taxon-name><tp:taxon-name-part taxon-name-part-type="genus" reg="Herpotrichia">Herpotrichia</tp:taxon-name-part><tp:taxon-name-part taxon-name-part-type="species" reg="pinetorum">pinetorum</tp:taxon-name-part></tp:taxon-name>
                  </italic>
                </td><td rowspan="1" colspan="1">
                  <tp:taxon-name><tp:taxon-name-part taxon-name-part-type="family">Pinaceae</tp:taxon-name-part></tp:taxon-name>
                </td><td rowspan="1" colspan="1">Austria and India</td><td rowspan="1" colspan="1"><xref ref-type="bibr" rid="B288">Winter (1885)</xref>; <xref ref-type="bibr" rid="B161">Mueller (1958)</xref>; <xref ref-type="bibr" rid="B178">Petrak (1962)</xref>; <xref ref-type="bibr" rid="B64">Farr and Rossman (2024)</xref></td></tr><tr><td rowspan="1" colspan="1">
                  <italic>
                    <tp:taxon-name><tp:taxon-name-part taxon-name-part-type="genus" reg="Herpotrichia">Herpotrichia</tp:taxon-name-part><tp:taxon-name-part taxon-name-part-type="species" reg="quinqueseptata">quinqueseptata</tp:taxon-name-part></tp:taxon-name>
                  </italic>
                </td><td rowspan="1" colspan="1"><italic><tp:taxon-name><tp:taxon-name-part taxon-name-part-type="genus" reg="Abies">Abies</tp:taxon-name-part><tp:taxon-name-part taxon-name-part-type="species" reg="lasiocarpa">lasiocarpa</tp:taxon-name-part></tp:taxon-name></italic>, <italic><tp:taxon-name><tp:taxon-name-part taxon-name-part-type="genus" reg="Larix">Larix</tp:taxon-name-part><tp:taxon-name-part taxon-name-part-type="species" reg="europaea">europaea</tp:taxon-name-part></tp:taxon-name></italic>, <italic><tp:taxon-name><tp:taxon-name-part taxon-name-part-type="genus" reg="Picea">Picea</tp:taxon-name-part></tp:taxon-name></italic> sp. and <italic><tp:taxon-name><tp:taxon-name-part taxon-name-part-type="genus" reg="Populus">Populus</tp:taxon-name-part><tp:taxon-name-part taxon-name-part-type="species" reg="tremula">tremula</tp:taxon-name-part></tp:taxon-name></italic></td><td rowspan="1" colspan="1"><tp:taxon-name><tp:taxon-name-part taxon-name-part-type="family">Pinaceae</tp:taxon-name-part></tp:taxon-name> and <tp:taxon-name><tp:taxon-name-part taxon-name-part-type="family">Salicaceae</tp:taxon-name-part></tp:taxon-name></td><td rowspan="1" colspan="1">Canada, Czech Republic, Germany, Sweden and the United States</td><td rowspan="1" colspan="1"><xref ref-type="bibr" rid="B223">Shaw (1973)</xref>; <xref ref-type="bibr" rid="B158">Minter (1981)</xref>; <xref ref-type="bibr" rid="B76">Ginns (1986)</xref>; <xref ref-type="bibr" rid="B57">Eriksson (2014)</xref>; <xref ref-type="bibr" rid="B64">Farr and Rossman (2024)</xref></td></tr><tr><td rowspan="1" colspan="1">
                  <italic>
                    <tp:taxon-name><tp:taxon-name-part taxon-name-part-type="genus" reg="Herpotrichia">Herpotrichia</tp:taxon-name-part><tp:taxon-name-part taxon-name-part-type="species" reg="rara">rara</tp:taxon-name-part></tp:taxon-name>
                  </italic>
                </td><td rowspan="1" colspan="1">
                  <italic>
                    <tp:taxon-name><tp:taxon-name-part taxon-name-part-type="genus" reg="Tanacetum">Tanacetum</tp:taxon-name-part><tp:taxon-name-part taxon-name-part-type="species" reg="vulgare">vulgare</tp:taxon-name-part></tp:taxon-name>
                  </italic>
                </td><td rowspan="1" colspan="1">
                  <tp:taxon-name><tp:taxon-name-part taxon-name-part-type="family">Asteraceae</tp:taxon-name-part></tp:taxon-name>
                </td><td rowspan="1" colspan="1">Germany</td><td rowspan="1" colspan="1">
                  <xref ref-type="bibr" rid="B129">Kirschstein (1935)</xref>
                </td></tr><tr><td rowspan="1" colspan="1">
                  <italic>
                    <tp:taxon-name><tp:taxon-name-part taxon-name-part-type="genus" reg="Herpotrichia">Herpotrichia</tp:taxon-name-part><tp:taxon-name-part taxon-name-part-type="species" reg="rhenana">rhenana</tp:taxon-name-part></tp:taxon-name>
                  </italic>
                </td><td rowspan="1" colspan="1"><italic><tp:taxon-name><tp:taxon-name-part taxon-name-part-type="genus" reg="Epilobium">Epilobium</tp:taxon-name-part><tp:taxon-name-part taxon-name-part-type="species" reg="angustifolium">angustifolium</tp:taxon-name-part></tp:taxon-name></italic>, <italic><tp:taxon-name><tp:taxon-name-part taxon-name-part-type="genus" reg="Rhododendron">Rhododendron</tp:taxon-name-part><tp:taxon-name-part taxon-name-part-type="species" reg="hirsutum">hirsutum</tp:taxon-name-part></tp:taxon-name></italic> and <italic><tp:taxon-name><tp:taxon-name-part taxon-name-part-type="genus" reg="Ribes">Ribes</tp:taxon-name-part></tp:taxon-name></italic> sp.</td><td rowspan="1" colspan="1"><tp:taxon-name><tp:taxon-name-part taxon-name-part-type="family">Ericaceae</tp:taxon-name-part></tp:taxon-name>, <tp:taxon-name><tp:taxon-name-part taxon-name-part-type="family">Grossulariaceae</tp:taxon-name-part></tp:taxon-name>, and <tp:taxon-name><tp:taxon-name-part taxon-name-part-type="family">Onagraceae</tp:taxon-name-part></tp:taxon-name></td><td rowspan="1" colspan="1">Austria and the United States</td><td rowspan="1" colspan="1"><xref ref-type="bibr" rid="B72">Fuckel (1870)</xref>; <xref ref-type="bibr" rid="B200">Remler (1979)</xref>; <xref ref-type="bibr" rid="B64">Farr and Rossman (2024)</xref></td></tr><tr><td rowspan="1" colspan="1">
                  <italic>
                    <tp:taxon-name><tp:taxon-name-part taxon-name-part-type="genus" reg="Herpotrichia">Herpotrichia</tp:taxon-name-part><tp:taxon-name-part taxon-name-part-type="species" reg="rhodospiloides">rhodospiloides</tp:taxon-name-part></tp:taxon-name>
                  </italic>
                </td><td rowspan="1" colspan="1">
                  <italic>
                    <tp:taxon-name><tp:taxon-name-part taxon-name-part-type="genus" reg="Populus">Populus</tp:taxon-name-part><tp:taxon-name-part taxon-name-part-type="species" reg="deltoides">deltoides</tp:taxon-name-part></tp:taxon-name>
                  </italic>
                </td><td rowspan="1" colspan="1">
                  <tp:taxon-name><tp:taxon-name-part taxon-name-part-type="family">Salicaceae</tp:taxon-name-part></tp:taxon-name>
                </td><td rowspan="1" colspan="1">The United States</td><td rowspan="1" colspan="1">
                  <xref ref-type="bibr" rid="B174">Peck (1909)</xref>
                </td></tr><tr><td rowspan="1" colspan="1">
                  <italic>
                    <tp:taxon-name><tp:taxon-name-part taxon-name-part-type="genus" reg="Herpotrichia">Herpotrichia</tp:taxon-name-part><tp:taxon-name-part taxon-name-part-type="species" reg="rhodosticta">rhodosticta</tp:taxon-name-part></tp:taxon-name>
                  </italic>
                </td><td rowspan="1" colspan="1"><italic><tp:taxon-name><tp:taxon-name-part taxon-name-part-type="genus" reg="Carex">Carex</tp:taxon-name-part><tp:taxon-name-part taxon-name-part-type="species" reg="paniculata">paniculata</tp:taxon-name-part></tp:taxon-name></italic> and <italic><tp:taxon-name><tp:taxon-name-part taxon-name-part-type="genus" reg="Populus">Populus</tp:taxon-name-part></tp:taxon-name></italic> sp.</td><td rowspan="1" colspan="1"><tp:taxon-name><tp:taxon-name-part taxon-name-part-type="family">Cyperaceae</tp:taxon-name-part></tp:taxon-name> and <tp:taxon-name><tp:taxon-name-part taxon-name-part-type="family">Salicaceae</tp:taxon-name-part></tp:taxon-name></td><td rowspan="1" colspan="1">Germany and the United States</td><td rowspan="1" colspan="1"><xref ref-type="bibr" rid="B206">Saccardo (1882)</xref>; <xref ref-type="bibr" rid="B217">Samuels (1976)</xref>; <xref ref-type="bibr" rid="B64">Farr and Rossman (2024)</xref></td></tr><tr><td rowspan="1" colspan="1">
                  <italic>
                    <tp:taxon-name><tp:taxon-name-part taxon-name-part-type="genus" reg="Herpotrichia">Herpotrichia</tp:taxon-name-part><tp:taxon-name-part taxon-name-part-type="species" reg="setosa">setosa</tp:taxon-name-part></tp:taxon-name>
                  </italic>
                </td><td rowspan="1" colspan="1"><italic><tp:taxon-name><tp:taxon-name-part taxon-name-part-type="genus" reg="Betula">Betula</tp:taxon-name-part><tp:taxon-name-part taxon-name-part-type="species" reg="glandulosa">glandulosa</tp:taxon-name-part></tp:taxon-name></italic> and <italic><tp:taxon-name><tp:taxon-name-part taxon-name-part-type="genus" reg="Myrica">Myrica</tp:taxon-name-part><tp:taxon-name-part taxon-name-part-type="species" reg="gale">gale</tp:taxon-name-part></tp:taxon-name></italic></td><td rowspan="1" colspan="1"><tp:taxon-name><tp:taxon-name-part taxon-name-part-type="family">Betulaceae</tp:taxon-name-part></tp:taxon-name> and <tp:taxon-name><tp:taxon-name-part taxon-name-part-type="family">Myricaceae</tp:taxon-name-part></tp:taxon-name></td><td rowspan="1" colspan="1">Canada and Ireland</td><td rowspan="1" colspan="1"><xref ref-type="bibr" rid="B16">Barr (1992)</xref>; <xref ref-type="bibr" rid="B64">Farr and Rossman (2024)</xref></td></tr><tr><td rowspan="1" colspan="1">
                  <italic>
                    <tp:taxon-name><tp:taxon-name-part taxon-name-part-type="genus" reg="Herpotrichia">Herpotrichia</tp:taxon-name-part><tp:taxon-name-part taxon-name-part-type="species" reg="striatispora">striatispora</tp:taxon-name-part></tp:taxon-name>
                  </italic>
                </td><td rowspan="1" colspan="1">Soil</td><td rowspan="1" colspan="1">–</td><td rowspan="1" colspan="1">South Africa</td><td rowspan="1" colspan="1">
                  <xref ref-type="bibr" rid="B172">Papendorf and Arx (1966)</xref>
                </td></tr><tr><td rowspan="1" colspan="1">
                  <italic>
                    <tp:taxon-name><tp:taxon-name-part taxon-name-part-type="genus" reg="Herpotrichia">Herpotrichia</tp:taxon-name-part><tp:taxon-name-part taxon-name-part-type="species" reg="symphoricarpi">symphoricarpi</tp:taxon-name-part></tp:taxon-name>
                  </italic>
                </td><td rowspan="1" colspan="1"><italic><tp:taxon-name><tp:taxon-name-part taxon-name-part-type="genus" reg="Symphoricarpos">Symphoricarpos</tp:taxon-name-part></tp:taxon-name></italic> sp.</td><td rowspan="1" colspan="1">
                  <tp:taxon-name><tp:taxon-name-part taxon-name-part-type="family">Caprifoliaceae</tp:taxon-name-part></tp:taxon-name>
                </td><td rowspan="1" colspan="1">The United States</td><td rowspan="1" colspan="1"><xref ref-type="bibr" rid="B14">Barr (1984)</xref>; <xref ref-type="bibr" rid="B64">Farr and Rossman (2024)</xref></td></tr><tr><td rowspan="1" colspan="1">
                  <italic>
                    <tp:taxon-name><tp:taxon-name-part taxon-name-part-type="genus" reg="Herpotrichia">Herpotrichia</tp:taxon-name-part><tp:taxon-name-part taxon-name-part-type="species" reg="tenuispora">tenuispora</tp:taxon-name-part></tp:taxon-name>
                  </italic>
                </td><td rowspan="1" colspan="1">
                  <italic>
                    <tp:taxon-name><tp:taxon-name-part taxon-name-part-type="genus" reg="Urtica">Urtica</tp:taxon-name-part><tp:taxon-name-part taxon-name-part-type="species" reg="dioica">dioica</tp:taxon-name-part></tp:taxon-name>
                  </italic>
                </td><td rowspan="1" colspan="1">
                  <tp:taxon-name><tp:taxon-name-part taxon-name-part-type="family">Urticaceae</tp:taxon-name-part></tp:taxon-name>
                </td><td rowspan="1" colspan="1">Germany</td><td rowspan="1" colspan="1">
                  <xref ref-type="bibr" rid="B127">Kirschstein (1906)</xref>
                </td></tr><tr><td rowspan="1" colspan="1">
                  <italic>
                    <tp:taxon-name><tp:taxon-name-part taxon-name-part-type="genus" reg="Herpotrichia">Herpotrichia</tp:taxon-name-part><tp:taxon-name-part taxon-name-part-type="species" reg="vaginatispora">vaginatispora</tp:taxon-name-part></tp:taxon-name>
                  </italic>
                </td><td rowspan="1" colspan="1"><italic><tp:taxon-name><tp:taxon-name-part taxon-name-part-type="genus" reg="Trifolium">Trifolium</tp:taxon-name-part></tp:taxon-name></italic> sp.</td><td rowspan="1" colspan="1">
                  <tp:taxon-name><tp:taxon-name-part taxon-name-part-type="family">Fabaceae</tp:taxon-name-part></tp:taxon-name>
                </td><td rowspan="1" colspan="1">Italy</td><td rowspan="1" colspan="1">
                  <xref ref-type="bibr" rid="B264">Tian et al. (2015)</xref>
                </td></tr><tr><td rowspan="1" colspan="1">
                  <italic>
                    <tp:taxon-name><tp:taxon-name-part taxon-name-part-type="genus" reg="Herpotrichia">Herpotrichia</tp:taxon-name-part><tp:taxon-name-part taxon-name-part-type="species" reg="villosa">villosa</tp:taxon-name-part></tp:taxon-name>
                  </italic>
                </td><td rowspan="1" colspan="1">Unidentified host</td><td rowspan="1" colspan="1">–</td><td rowspan="1" colspan="1">Brazil</td><td rowspan="1" colspan="1">
                  <xref ref-type="bibr" rid="B218">Samuels and Müller (1978)</xref>
                </td></tr><tr><td rowspan="1" colspan="1">
                  <italic>
                    <tp:taxon-name><tp:taxon-name-part taxon-name-part-type="genus" reg="Herpotrichia">Herpotrichia</tp:taxon-name-part><tp:taxon-name-part taxon-name-part-type="species" reg="xiaokongensis">xiaokongensis</tp:taxon-name-part></tp:taxon-name>
                  </italic>
                </td><td rowspan="1" colspan="1"><italic><tp:taxon-name><tp:taxon-name-part taxon-name-part-type="genus" reg="Prunus">Prunus</tp:taxon-name-part></tp:taxon-name></italic> sp.</td><td rowspan="1" colspan="1">
                  <tp:taxon-name><tp:taxon-name-part taxon-name-part-type="family">Rosaceae</tp:taxon-name-part></tp:taxon-name>
                </td><td rowspan="1" colspan="1">China</td><td rowspan="1" colspan="1">
                  <xref ref-type="bibr" rid="B113">Hyde et al. (2021)</xref>
                </td></tr><tr><td rowspan="1" colspan="1">
                  <italic>
                    <tp:taxon-name><tp:taxon-name-part taxon-name-part-type="genus" reg="Herpotrichia">Herpotrichia</tp:taxon-name-part><tp:taxon-name-part taxon-name-part-type="species" reg="zingiberacearum">zingiberacearum</tp:taxon-name-part></tp:taxon-name>
                  </italic>
                </td><td rowspan="1" colspan="1">
                  <italic>
                    <tp:taxon-name><tp:taxon-name-part taxon-name-part-type="genus" reg="Hedychium">Hedychium</tp:taxon-name-part><tp:taxon-name-part taxon-name-part-type="species" reg="coronarium">coronarium</tp:taxon-name-part></tp:taxon-name>
                  </italic>
                </td><td rowspan="1" colspan="1">
                  <tp:taxon-name><tp:taxon-name-part taxon-name-part-type="family">Zingiberaceae</tp:taxon-name-part></tp:taxon-name>
                </td><td rowspan="1" colspan="1">China</td><td rowspan="1" colspan="1">This study</td></tr><tr><td rowspan="1" colspan="1">
                  <italic>
                    <tp:taxon-name><tp:taxon-name-part taxon-name-part-type="genus" reg="Mamillisphaeria">Mamillisphaeria</tp:taxon-name-part><tp:taxon-name-part taxon-name-part-type="species" reg="dimorphospora">dimorphospora</tp:taxon-name-part></tp:taxon-name>
                  </italic>
                </td><td rowspan="1" colspan="1">Unidentified host</td><td rowspan="1" colspan="1">–</td><td rowspan="1" colspan="1">Australia</td><td rowspan="1" colspan="1">
                  <xref ref-type="bibr" rid="B107">Hyde et al. (1996)</xref>
                </td></tr><tr><td rowspan="1" colspan="1">
                  <italic>
                    <tp:taxon-name><tp:taxon-name-part taxon-name-part-type="genus" reg="Marjia">Marjia</tp:taxon-name-part><tp:taxon-name-part taxon-name-part-type="species" reg="tianshanica">tianshanica</tp:taxon-name-part></tp:taxon-name>
                  </italic>
                </td><td rowspan="1" colspan="1">
                  <italic>
                    <tp:taxon-name><tp:taxon-name-part taxon-name-part-type="genus" reg="Cerasus">Cerasus</tp:taxon-name-part><tp:taxon-name-part taxon-name-part-type="species" reg="tianshanica">tianshanica</tp:taxon-name-part></tp:taxon-name>
                  </italic>
                </td><td rowspan="1" colspan="1">
                  <tp:taxon-name><tp:taxon-name-part taxon-name-part-type="family">Rosaceae</tp:taxon-name-part></tp:taxon-name>
                </td><td rowspan="1" colspan="1">Uzbekistan</td><td rowspan="1" colspan="1">
                  <xref ref-type="bibr" rid="B275">Wanasinghe et al. (2018)</xref>
                </td></tr><tr><td rowspan="1" colspan="1">
                  <italic>
                    <tp:taxon-name><tp:taxon-name-part taxon-name-part-type="genus" reg="Marjia">Marjia</tp:taxon-name-part><tp:taxon-name-part taxon-name-part-type="species" reg="uzbekistanica">uzbekistanica</tp:taxon-name-part></tp:taxon-name>
                  </italic>
                </td><td rowspan="1" colspan="1"><italic><tp:taxon-name><tp:taxon-name-part taxon-name-part-type="genus" reg="Rosa">Rosa</tp:taxon-name-part></tp:taxon-name></italic> sp.</td><td rowspan="1" colspan="1">
                  <tp:taxon-name><tp:taxon-name-part taxon-name-part-type="family">Rosaceae</tp:taxon-name-part></tp:taxon-name>
                </td><td rowspan="1" colspan="1">Uzbekistan</td><td rowspan="1" colspan="1">
                  <xref ref-type="bibr" rid="B275">Wanasinghe et al. (2018)</xref>
                </td></tr><tr><td rowspan="1" colspan="1">
                  <italic>
                    <tp:taxon-name><tp:taxon-name-part taxon-name-part-type="genus" reg="Melanocamarosporioides">Melanocamarosporioides</tp:taxon-name-part><tp:taxon-name-part taxon-name-part-type="species" reg="ugamica">ugamica</tp:taxon-name-part></tp:taxon-name>
                  </italic>
                </td><td rowspan="1" colspan="1">
                  <italic>
                    <tp:taxon-name><tp:taxon-name-part taxon-name-part-type="genus" reg="Lonicera">Lonicera</tp:taxon-name-part><tp:taxon-name-part taxon-name-part-type="species" reg="altmannii">altmannii</tp:taxon-name-part></tp:taxon-name>
                  </italic>
                </td><td rowspan="1" colspan="1">
                  <tp:taxon-name><tp:taxon-name-part taxon-name-part-type="family">Caprifoliaceae</tp:taxon-name-part></tp:taxon-name>
                </td><td rowspan="1" colspan="1">Uzbekistan</td><td rowspan="1" colspan="1">
                  <xref ref-type="bibr" rid="B175">Pem et al. (2019)</xref>
                </td></tr><tr><td rowspan="1" colspan="1">
                  <italic>
                    <tp:taxon-name><tp:taxon-name-part taxon-name-part-type="genus" reg="Melanocamarosporium">Melanocamarosporium</tp:taxon-name-part><tp:taxon-name-part taxon-name-part-type="species" reg="galiicola">galiicola</tp:taxon-name-part></tp:taxon-name>
                  </italic>
                </td><td rowspan="1" colspan="1"><italic><tp:taxon-name><tp:taxon-name-part taxon-name-part-type="genus" reg="Galium">Galium</tp:taxon-name-part></tp:taxon-name></italic> sp.</td><td rowspan="1" colspan="1">
                  <tp:taxon-name><tp:taxon-name-part taxon-name-part-type="family">Rubiaceae</tp:taxon-name-part></tp:taxon-name>
                </td><td rowspan="1" colspan="1">Italy</td><td rowspan="1" colspan="1">
                  <xref ref-type="bibr" rid="B286">Wijayawardene et al. (2016)</xref>
                </td></tr><tr><td rowspan="1" colspan="1">
                  <italic>
                    <tp:taxon-name><tp:taxon-name-part taxon-name-part-type="genus" reg="Melanocucurbitaria">Melanocucurbitaria</tp:taxon-name-part><tp:taxon-name-part taxon-name-part-type="species" reg="uzbekistanica">uzbekistanica</tp:taxon-name-part></tp:taxon-name>
                  </italic>
                </td><td rowspan="1" colspan="1">
                  <italic>
                    <tp:taxon-name><tp:taxon-name-part taxon-name-part-type="genus" reg="Acer">Acer</tp:taxon-name-part><tp:taxon-name-part taxon-name-part-type="species" reg="pubescens">pubescens</tp:taxon-name-part></tp:taxon-name>
                  </italic>
                </td><td rowspan="1" colspan="1">
                  <tp:taxon-name><tp:taxon-name-part taxon-name-part-type="family">Sapindaceae</tp:taxon-name-part></tp:taxon-name>
                </td><td rowspan="1" colspan="1">Uzbekistan</td><td rowspan="1" colspan="1">
                  <xref ref-type="bibr" rid="B275">Wanasinghe et al. (2018)</xref>
                </td></tr><tr><td rowspan="1" colspan="1">
                  <italic>
                    <tp:taxon-name><tp:taxon-name-part taxon-name-part-type="genus" reg="Melanodiplodia">Melanodiplodia</tp:taxon-name-part><tp:taxon-name-part taxon-name-part-type="species" reg="tianschanica">tianschanica</tp:taxon-name-part></tp:taxon-name>
                  </italic>
                </td><td rowspan="1" colspan="1"><italic><tp:taxon-name><tp:taxon-name-part taxon-name-part-type="genus" reg="Rosa">Rosa</tp:taxon-name-part></tp:taxon-name></italic> sp.</td><td rowspan="1" colspan="1">
                  <tp:taxon-name><tp:taxon-name-part taxon-name-part-type="family">Rosaceae</tp:taxon-name-part></tp:taxon-name>
                </td><td rowspan="1" colspan="1">Uzbekistan</td><td rowspan="1" colspan="1">
                  <xref ref-type="bibr" rid="B275">Wanasinghe et al. (2018)</xref>
                </td></tr><tr><td rowspan="1" colspan="1">
                  <italic>
                    <tp:taxon-name><tp:taxon-name-part taxon-name-part-type="genus" reg="Melanomma">Melanomma</tp:taxon-name-part><tp:taxon-name-part taxon-name-part-type="species" reg="acanthophilum">acanthophilum</tp:taxon-name-part></tp:taxon-name>
                  </italic>
                </td><td rowspan="1" colspan="1">
                  <italic>
                    <tp:taxon-name><tp:taxon-name-part taxon-name-part-type="genus" reg="Cereus">Cereus</tp:taxon-name-part><tp:taxon-name-part taxon-name-part-type="species" reg="quisco">quisco</tp:taxon-name-part></tp:taxon-name>
                  </italic>
                </td><td rowspan="1" colspan="1">
                  <tp:taxon-name><tp:taxon-name-part taxon-name-part-type="family">Cactaceae</tp:taxon-name-part></tp:taxon-name>
                </td><td rowspan="1" colspan="1">Chile</td><td rowspan="1" colspan="1"><xref ref-type="bibr" rid="B240">Spegazzini (1923)</xref>; <xref ref-type="bibr" rid="B63">Farr (1973)</xref>; <xref ref-type="bibr" rid="B64">Farr and Rossman (2024)</xref></td></tr><tr><td rowspan="1" colspan="1">
                  <italic>
                    <tp:taxon-name><tp:taxon-name-part taxon-name-part-type="genus" reg="Melanomma">Melanomma</tp:taxon-name-part><tp:taxon-name-part taxon-name-part-type="species" reg="afflatum">afflatum</tp:taxon-name-part></tp:taxon-name>
                  </italic>
                </td><td rowspan="1" colspan="1">Unidentified host</td><td rowspan="1" colspan="1">–</td><td rowspan="1" colspan="1">The United States</td><td rowspan="1" colspan="1">
                  <xref ref-type="bibr" rid="B225">Shear (1941)</xref>
                </td></tr><tr><td rowspan="1" colspan="1">
                  <italic>
                    <tp:taxon-name><tp:taxon-name-part taxon-name-part-type="genus" reg="Melanomma">Melanomma</tp:taxon-name-part><tp:taxon-name-part taxon-name-part-type="species" reg="anceps">anceps</tp:taxon-name-part></tp:taxon-name>
                  </italic>
                </td><td rowspan="1" colspan="1">Unidentified host</td><td rowspan="1" colspan="1">–</td><td rowspan="1" colspan="1">Jawa</td><td rowspan="1" colspan="1">
                  <xref ref-type="bibr" rid="B95">Höhnel (1909)</xref>
                </td></tr><tr><td rowspan="1" colspan="1">
                  <italic>
                    <tp:taxon-name><tp:taxon-name-part taxon-name-part-type="genus" reg="Melanomma">Melanomma</tp:taxon-name-part><tp:taxon-name-part taxon-name-part-type="species" reg="andinum">andinum</tp:taxon-name-part></tp:taxon-name>
                  </italic>
                </td><td rowspan="1" colspan="1">
                  <italic>
                    <tp:taxon-name><tp:taxon-name-part taxon-name-part-type="genus" reg="Bulnesia">Bulnesia</tp:taxon-name-part><tp:taxon-name-part taxon-name-part-type="species" reg="retamo">retamo</tp:taxon-name-part></tp:taxon-name>
                  </italic>
                </td><td rowspan="1" colspan="1">
                  <tp:taxon-name><tp:taxon-name-part taxon-name-part-type="family">Zygophyllaceae</tp:taxon-name-part></tp:taxon-name>
                </td><td rowspan="1" colspan="1">Argentina</td><td rowspan="1" colspan="1"><xref ref-type="bibr" rid="B236">Spegazzini (1909)</xref>; <xref ref-type="bibr" rid="B63">Farr (1973)</xref>; <xref ref-type="bibr" rid="B64">Farr and Rossman (2024)</xref></td></tr><tr><td rowspan="1" colspan="1">
                  <italic>
                    <tp:taxon-name><tp:taxon-name-part taxon-name-part-type="genus" reg="Melanomma">Melanomma</tp:taxon-name-part><tp:taxon-name-part taxon-name-part-type="species" reg="artemisiae-maritimae">artemisiae-maritimae</tp:taxon-name-part></tp:taxon-name>
                  </italic>
                </td><td rowspan="1" colspan="1">
                  <italic>
                    <tp:taxon-name><tp:taxon-name-part taxon-name-part-type="genus" reg="Artemisia">Artemisia</tp:taxon-name-part><tp:taxon-name-part taxon-name-part-type="species" reg="maritima">maritima</tp:taxon-name-part></tp:taxon-name>
                  </italic>
                </td><td rowspan="1" colspan="1">
                  <tp:taxon-name><tp:taxon-name-part taxon-name-part-type="family">Asteraceae</tp:taxon-name-part></tp:taxon-name>
                </td><td rowspan="1" colspan="1">Russia</td><td rowspan="1" colspan="1"><xref ref-type="bibr" rid="B144">Lobik (1927)</xref>; <xref ref-type="bibr" rid="B64">Farr and Rossman (2024)</xref></td></tr><tr><td rowspan="1" colspan="1">
                  <italic>
                    <tp:taxon-name><tp:taxon-name-part taxon-name-part-type="genus" reg="Melanomma">Melanomma</tp:taxon-name-part><tp:taxon-name-part taxon-name-part-type="species" reg="aspegrenii">aspegrenii</tp:taxon-name-part></tp:taxon-name>
                  </italic>
                </td><td rowspan="1" colspan="1"><italic><tp:taxon-name><tp:taxon-name-part taxon-name-part-type="genus" reg="Carpinus">Carpinus</tp:taxon-name-part><tp:taxon-name-part taxon-name-part-type="species" reg="betulus">betulus</tp:taxon-name-part></tp:taxon-name></italic>, <italic><tp:taxon-name><tp:taxon-name-part taxon-name-part-type="genus" reg="Cornus">Cornus</tp:taxon-name-part></tp:taxon-name></italic> sp. and <italic><tp:taxon-name><tp:taxon-name-part taxon-name-part-type="genus" reg="Fagus">Fagus</tp:taxon-name-part><tp:taxon-name-part taxon-name-part-type="species" reg="sylvatica">sylvatica</tp:taxon-name-part></tp:taxon-name></italic></td><td rowspan="1" colspan="1"><tp:taxon-name><tp:taxon-name-part taxon-name-part-type="family">Betulaceae</tp:taxon-name-part></tp:taxon-name>, <tp:taxon-name><tp:taxon-name-part taxon-name-part-type="family">Cornaceae</tp:taxon-name-part></tp:taxon-name>, and <tp:taxon-name><tp:taxon-name-part taxon-name-part-type="family">Fagaceae</tp:taxon-name-part></tp:taxon-name></td><td rowspan="1" colspan="1">Poland</td><td rowspan="1" colspan="1"><xref ref-type="bibr" rid="B72">Fuckel (1870)</xref>; <xref ref-type="bibr" rid="B164">Mulenko et al. (2008)</xref>; <xref ref-type="bibr" rid="B64">Farr and Rossman (2024)</xref></td></tr><tr><td rowspan="1" colspan="1">
                  <italic>
                    <tp:taxon-name><tp:taxon-name-part taxon-name-part-type="genus" reg="Melanomma">Melanomma</tp:taxon-name-part><tp:taxon-name-part taxon-name-part-type="species" reg="aurantiicola">aurantiicola</tp:taxon-name-part></tp:taxon-name>
                  </italic>
                </td><td rowspan="1" colspan="1"><italic><tp:taxon-name><tp:taxon-name-part taxon-name-part-type="genus" reg="Citrus">Citrus</tp:taxon-name-part></tp:taxon-name></italic> sp.</td><td rowspan="1" colspan="1">
                  <tp:taxon-name><tp:taxon-name-part taxon-name-part-type="family">Rutaceae</tp:taxon-name-part></tp:taxon-name>
                </td><td rowspan="1" colspan="1">Paraguay</td><td rowspan="1" colspan="1"><xref ref-type="bibr" rid="B238">Spegazzini (1920)</xref>; <xref ref-type="bibr" rid="B63">Farr (1973)</xref>; <xref ref-type="bibr" rid="B64">Farr and Rossman (2024)</xref></td></tr><tr><td rowspan="1" colspan="1">
                  <italic>
                    <tp:taxon-name><tp:taxon-name-part taxon-name-part-type="genus" reg="Melanomma">Melanomma</tp:taxon-name-part><tp:taxon-name-part taxon-name-part-type="species" reg="aurantiiphila">aurantiiphila</tp:taxon-name-part></tp:taxon-name>
                  </italic>
                </td><td rowspan="1" colspan="1"><italic><tp:taxon-name><tp:taxon-name-part taxon-name-part-type="genus" reg="Citrus">Citrus</tp:taxon-name-part></tp:taxon-name></italic> sp.</td><td rowspan="1" colspan="1">
                  <tp:taxon-name><tp:taxon-name-part taxon-name-part-type="family">Rutaceae</tp:taxon-name-part></tp:taxon-name>
                </td><td rowspan="1" colspan="1">Paraguay</td><td rowspan="1" colspan="1"><xref ref-type="bibr" rid="B238">Spegazzini (1920)</xref>; <xref ref-type="bibr" rid="B63">Farr (1973)</xref>; <xref ref-type="bibr" rid="B64">Farr and Rossman (2024)</xref></td></tr><tr><td rowspan="1" colspan="1">
                  <italic>
                    <tp:taxon-name><tp:taxon-name-part taxon-name-part-type="genus" reg="Melanomma">Melanomma</tp:taxon-name-part><tp:taxon-name-part taxon-name-part-type="species" reg="australiense">australiense</tp:taxon-name-part></tp:taxon-name>
                  </italic>
                </td><td rowspan="1" colspan="1">Unidentified host</td><td rowspan="1" colspan="1">–</td><td rowspan="1" colspan="1">Australia</td><td rowspan="1" colspan="1">
                  <xref ref-type="bibr" rid="B105">Hyde and Goh (1999)</xref>
                </td></tr><tr><td rowspan="1" colspan="1">
                  <italic>
                    <tp:taxon-name><tp:taxon-name-part taxon-name-part-type="genus" reg="Melanomma">Melanomma</tp:taxon-name-part><tp:taxon-name-part taxon-name-part-type="species" reg="brachythele">brachythele</tp:taxon-name-part></tp:taxon-name>
                  </italic>
                </td><td rowspan="1" colspan="1"><italic><tp:taxon-name><tp:taxon-name-part taxon-name-part-type="genus" reg="Sambucus">Sambucus</tp:taxon-name-part></tp:taxon-name></italic> sp.</td><td rowspan="1" colspan="1">
                  <tp:taxon-name><tp:taxon-name-part taxon-name-part-type="family">Adoxaceae</tp:taxon-name-part></tp:taxon-name>
                </td><td rowspan="1" colspan="1">The United Kingdom</td><td rowspan="1" colspan="1">
                  <xref ref-type="bibr" rid="B204">Saccardo (1878)</xref>
                </td></tr><tr><td rowspan="1" colspan="1">
                  <italic>
                    <tp:taxon-name><tp:taxon-name-part taxon-name-part-type="genus" reg="Melanomma">Melanomma</tp:taxon-name-part><tp:taxon-name-part taxon-name-part-type="species" reg="bubakii">bubakii</tp:taxon-name-part></tp:taxon-name>
                  </italic>
                </td><td rowspan="1" colspan="1">
                  <italic>
                    <tp:taxon-name><tp:taxon-name-part taxon-name-part-type="genus" reg="Campanula">Campanula</tp:taxon-name-part><tp:taxon-name-part taxon-name-part-type="species" reg="stricta">stricta</tp:taxon-name-part></tp:taxon-name>
                  </italic>
                </td><td rowspan="1" colspan="1">
                  <tp:taxon-name><tp:taxon-name-part taxon-name-part-type="family">Campanulaceae</tp:taxon-name-part></tp:taxon-name>
                </td><td rowspan="1" colspan="1">Turkey</td><td rowspan="1" colspan="1">
                  <xref ref-type="bibr" rid="B25">Bubák (1914)</xref>
                </td></tr><tr><td rowspan="1" colspan="1">
                  <italic>
                    <tp:taxon-name><tp:taxon-name-part taxon-name-part-type="genus" reg="Melanomma">Melanomma</tp:taxon-name-part><tp:taxon-name-part taxon-name-part-type="species" reg="cacheutense">cacheutense</tp:taxon-name-part></tp:taxon-name>
                  </italic>
                </td><td rowspan="1" colspan="1">
                  <italic>
                    <tp:taxon-name><tp:taxon-name-part taxon-name-part-type="genus" reg="Baccharis">Baccharis</tp:taxon-name-part><tp:taxon-name-part taxon-name-part-type="species" reg="glutinosa">glutinosa</tp:taxon-name-part></tp:taxon-name>
                  </italic>
                </td><td rowspan="1" colspan="1">
                  <tp:taxon-name><tp:taxon-name-part taxon-name-part-type="family">Asteraceae</tp:taxon-name-part></tp:taxon-name>
                </td><td rowspan="1" colspan="1">Argentina</td><td rowspan="1" colspan="1"><xref ref-type="bibr" rid="B236">Spegazzini (1909)</xref>; <xref ref-type="bibr" rid="B63">Farr (1973)</xref>; <xref ref-type="bibr" rid="B64">Farr and Rossman (2024)</xref></td></tr><tr><td rowspan="1" colspan="1">
                  <italic>
                    <tp:taxon-name><tp:taxon-name-part taxon-name-part-type="genus" reg="Melanomma">Melanomma</tp:taxon-name-part><tp:taxon-name-part taxon-name-part-type="species" reg="caesalpiniae">caesalpiniae</tp:taxon-name-part></tp:taxon-name>
                  </italic>
                </td><td rowspan="1" colspan="1">
                  <italic>
                    <tp:taxon-name><tp:taxon-name-part taxon-name-part-type="genus" reg="Caesalpinia">Caesalpinia</tp:taxon-name-part><tp:taxon-name-part taxon-name-part-type="species" reg="cearense">cearense</tp:taxon-name-part></tp:taxon-name>
                  </italic>
                </td><td rowspan="1" colspan="1">
                  <tp:taxon-name><tp:taxon-name-part taxon-name-part-type="family">Fabaceae</tp:taxon-name-part></tp:taxon-name>
                </td><td rowspan="1" colspan="1">Brazil</td><td rowspan="1" colspan="1">
                  <xref ref-type="bibr" rid="B91">Hennings (1908)</xref>
                </td></tr><tr><td rowspan="1" colspan="1">
                  <italic>
                    <tp:taxon-name><tp:taxon-name-part taxon-name-part-type="genus" reg="Melanomma">Melanomma</tp:taxon-name-part><tp:taxon-name-part taxon-name-part-type="species" reg="caryophagum">caryophagum</tp:taxon-name-part></tp:taxon-name>
                  </italic>
                </td><td rowspan="1" colspan="1"><italic><tp:taxon-name><tp:taxon-name-part taxon-name-part-type="genus" reg="Carya">Carya</tp:taxon-name-part></tp:taxon-name></italic> sp. and <italic><tp:taxon-name><tp:taxon-name-part taxon-name-part-type="genus" reg="Juglans">Juglans</tp:taxon-name-part></tp:taxon-name></italic> sp.</td><td rowspan="1" colspan="1">
                  <tp:taxon-name><tp:taxon-name-part taxon-name-part-type="family">Juglandaceae</tp:taxon-name-part></tp:taxon-name>
                </td><td rowspan="1" colspan="1">The United States</td><td rowspan="1" colspan="1">
                  <xref ref-type="bibr" rid="B61">Fairman (1921)</xref>
                </td></tr><tr><td rowspan="1" colspan="1">
                  <italic>
                    <tp:taxon-name><tp:taxon-name-part taxon-name-part-type="genus" reg="Melanomma">Melanomma</tp:taxon-name-part><tp:taxon-name-part taxon-name-part-type="species" reg="castillejae">castillejae</tp:taxon-name-part></tp:taxon-name>
                  </italic>
                </td><td rowspan="1" colspan="1">
                  <italic>
                    <tp:taxon-name><tp:taxon-name-part taxon-name-part-type="genus" reg="Castilleja">Castilleja</tp:taxon-name-part><tp:taxon-name-part taxon-name-part-type="species" reg="pallida">pallida</tp:taxon-name-part></tp:taxon-name>
                  </italic>
                </td><td rowspan="1" colspan="1">
                  <tp:taxon-name><tp:taxon-name-part taxon-name-part-type="family">Orobanchaceae</tp:taxon-name-part></tp:taxon-name>
                </td><td rowspan="1" colspan="1">Siberia</td><td rowspan="1" colspan="1">
                  <xref ref-type="bibr" rid="B64">Farr and Rossman (2024)</xref>
                </td></tr><tr><td rowspan="1" colspan="1">
                  <italic>
                    <tp:taxon-name><tp:taxon-name-part taxon-name-part-type="genus" reg="Melanomma">Melanomma</tp:taxon-name-part><tp:taxon-name-part taxon-name-part-type="species" reg="ceratoniae">ceratoniae</tp:taxon-name-part></tp:taxon-name>
                  </italic>
                </td><td rowspan="1" colspan="1">
                  <italic>
                    <tp:taxon-name><tp:taxon-name-part taxon-name-part-type="genus" reg="Ceratonia">Ceratonia</tp:taxon-name-part><tp:taxon-name-part taxon-name-part-type="species" reg="siliqua">siliqua</tp:taxon-name-part></tp:taxon-name>
                  </italic>
                </td><td rowspan="1" colspan="1">
                  <tp:taxon-name><tp:taxon-name-part taxon-name-part-type="family">Fabaceae</tp:taxon-name-part></tp:taxon-name>
                </td><td rowspan="1" colspan="1">Spain</td><td rowspan="1" colspan="1">
                  <xref ref-type="bibr" rid="B64">Farr and Rossman (2024)</xref>
                </td></tr><tr><td rowspan="1" colspan="1">
                  <italic>
                    <tp:taxon-name><tp:taxon-name-part taxon-name-part-type="genus" reg="Melanomma">Melanomma</tp:taxon-name-part><tp:taxon-name-part taxon-name-part-type="species" reg="chilense">chilense</tp:taxon-name-part></tp:taxon-name>
                  </italic>
                </td><td rowspan="1" colspan="1">
                  <italic>
                    <tp:taxon-name><tp:taxon-name-part taxon-name-part-type="genus" reg="Proustia">Proustia</tp:taxon-name-part><tp:taxon-name-part taxon-name-part-type="species" reg="pungens">pungens</tp:taxon-name-part></tp:taxon-name>
                  </italic>
                </td><td rowspan="1" colspan="1">
                  <tp:taxon-name><tp:taxon-name-part taxon-name-part-type="family">Asteraceae</tp:taxon-name-part></tp:taxon-name>
                </td><td rowspan="1" colspan="1">Chile</td><td rowspan="1" colspan="1"><xref ref-type="bibr" rid="B237">Spegazzini (1910)</xref>; <xref ref-type="bibr" rid="B63">Farr (1973)</xref>; <xref ref-type="bibr" rid="B64">Farr and Rossman (2024)</xref></td></tr><tr><td rowspan="1" colspan="1">
                  <italic>
                    <tp:taxon-name><tp:taxon-name-part taxon-name-part-type="genus" reg="Melanomma">Melanomma</tp:taxon-name-part><tp:taxon-name-part taxon-name-part-type="species" reg="citricola">citricola</tp:taxon-name-part></tp:taxon-name>
                  </italic>
                </td><td rowspan="1" colspan="1">
                  <italic>
                    <tp:taxon-name><tp:taxon-name-part taxon-name-part-type="genus" reg="Citrus">Citrus</tp:taxon-name-part><tp:taxon-name-part taxon-name-part-type="species" reg="medica">medica</tp:taxon-name-part></tp:taxon-name>
                  </italic>
                </td><td rowspan="1" colspan="1">
                  <tp:taxon-name><tp:taxon-name-part taxon-name-part-type="family">Rutaceae</tp:taxon-name-part></tp:taxon-name>
                </td><td rowspan="1" colspan="1">Bangladesh and India</td><td rowspan="1" colspan="1"><xref ref-type="bibr" rid="B252">Sydow et al. (1911)</xref>; <xref ref-type="bibr" rid="B190">Rao (1969)</xref>; <xref ref-type="bibr" rid="B64">Farr and Rossman (2024)</xref></td></tr><tr><td rowspan="1" colspan="1">
                  <italic>
                    <tp:taxon-name><tp:taxon-name-part taxon-name-part-type="genus" reg="Melanomma">Melanomma</tp:taxon-name-part><tp:taxon-name-part taxon-name-part-type="species" reg="conjunctum">conjunctum</tp:taxon-name-part></tp:taxon-name>
                  </italic>
                </td><td rowspan="1" colspan="1">
                  <italic>
                    <tp:taxon-name><tp:taxon-name-part taxon-name-part-type="genus" reg="Thuja">Thuja</tp:taxon-name-part><tp:taxon-name-part taxon-name-part-type="species" reg="plicata">plicata</tp:taxon-name-part></tp:taxon-name>
                  </italic>
                </td><td rowspan="1" colspan="1">
                  <tp:taxon-name><tp:taxon-name-part taxon-name-part-type="family">Cupressaceae</tp:taxon-name-part></tp:taxon-name>
                </td><td rowspan="1" colspan="1">The United States</td><td rowspan="1" colspan="1">
                  <xref ref-type="bibr" rid="B64">Farr and Rossman (2024)</xref>
                </td></tr><tr><td rowspan="1" colspan="1">
                  <italic>
                    <tp:taxon-name><tp:taxon-name-part taxon-name-part-type="genus" reg="Melanomma">Melanomma</tp:taxon-name-part><tp:taxon-name-part taxon-name-part-type="species" reg="cryptostegiae">cryptostegiae</tp:taxon-name-part></tp:taxon-name>
                  </italic>
                </td><td rowspan="1" colspan="1">
                  <italic>
                    <tp:taxon-name><tp:taxon-name-part taxon-name-part-type="genus" reg="Cryptostegia">Cryptostegia</tp:taxon-name-part><tp:taxon-name-part taxon-name-part-type="species" reg="grandiflora">grandiflora</tp:taxon-name-part></tp:taxon-name>
                  </italic>
                </td><td rowspan="1" colspan="1">
                  <tp:taxon-name><tp:taxon-name-part taxon-name-part-type="family">Apocynaceae</tp:taxon-name-part></tp:taxon-name>
                </td><td rowspan="1" colspan="1">India</td><td rowspan="1" colspan="1"><xref ref-type="bibr" rid="B170">Pande (2008)</xref>; <xref ref-type="bibr" rid="B64">Farr and Rossman (2024)</xref></td></tr><tr><td rowspan="1" colspan="1">
                  <italic>
                    <tp:taxon-name><tp:taxon-name-part taxon-name-part-type="genus" reg="Melanomma">Melanomma</tp:taxon-name-part><tp:taxon-name-part taxon-name-part-type="species" reg="cucurbitarioideum">cucurbitarioideum</tp:taxon-name-part></tp:taxon-name>
                  </italic>
                </td><td rowspan="1" colspan="1">
                  <italic>
                    <tp:taxon-name><tp:taxon-name-part taxon-name-part-type="genus" reg="Pentaphylloides">Pentaphylloides</tp:taxon-name-part><tp:taxon-name-part taxon-name-part-type="species" reg="fruticosa">fruticosa</tp:taxon-name-part></tp:taxon-name>
                  </italic>
                </td><td rowspan="1" colspan="1">
                  <tp:taxon-name><tp:taxon-name-part taxon-name-part-type="family">Rosaceae</tp:taxon-name-part></tp:taxon-name>
                </td><td rowspan="1" colspan="1">China</td><td rowspan="1" colspan="1"><xref ref-type="bibr" rid="B294">Yuan and Barr (1994)</xref>; <xref ref-type="bibr" rid="B64">Farr and Rossman (2024)</xref></td></tr><tr><td rowspan="1" colspan="1">
                  <italic>
                    <tp:taxon-name><tp:taxon-name-part taxon-name-part-type="genus" reg="Melanomma">Melanomma</tp:taxon-name-part><tp:taxon-name-part taxon-name-part-type="species" reg="dactylosporum">dactylosporum</tp:taxon-name-part></tp:taxon-name>
                  </italic>
                </td><td rowspan="1" colspan="1">Unidentified host</td><td rowspan="1" colspan="1">–</td><td rowspan="1" colspan="1">Brazil</td><td rowspan="1" colspan="1">
                  <xref ref-type="bibr" rid="B194">Rehm (1901)</xref>
                </td></tr><tr><td rowspan="1" colspan="1">
                  <italic>
                    <tp:taxon-name><tp:taxon-name-part taxon-name-part-type="genus" reg="Melanomma">Melanomma</tp:taxon-name-part><tp:taxon-name-part taxon-name-part-type="species" reg="dinghuense">dinghuense</tp:taxon-name-part></tp:taxon-name>
                  </italic>
                </td><td rowspan="1" colspan="1">Unidentified host</td><td rowspan="1" colspan="1">–</td><td rowspan="1" colspan="1">China</td><td rowspan="1" colspan="1">
                  <xref ref-type="bibr" rid="B115">Inderbitzin and Huang (2001)</xref>
                </td></tr><tr><td rowspan="1" colspan="1">
                  <italic>
                    <tp:taxon-name><tp:taxon-name-part taxon-name-part-type="genus" reg="Melanomma">Melanomma</tp:taxon-name-part><tp:taxon-name-part taxon-name-part-type="species" reg="distinctum">distinctum</tp:taxon-name-part></tp:taxon-name>
                  </italic>
                </td><td rowspan="1" colspan="1">
                  <italic>
                    <tp:taxon-name><tp:taxon-name-part taxon-name-part-type="genus" reg="Pentaphylloides">Pentaphylloides</tp:taxon-name-part><tp:taxon-name-part taxon-name-part-type="species" reg="fruticosa">fruticosa</tp:taxon-name-part></tp:taxon-name>
                  </italic>
                </td><td rowspan="1" colspan="1">
                  <tp:taxon-name><tp:taxon-name-part taxon-name-part-type="family">Rosaceae</tp:taxon-name-part></tp:taxon-name>
                </td><td rowspan="1" colspan="1">Russia</td><td rowspan="1" colspan="1">
                  <xref ref-type="bibr" rid="B271">Vasilyeva (1987)</xref>
                </td></tr><tr><td rowspan="1" colspan="1">
                  <italic>
                    <tp:taxon-name><tp:taxon-name-part taxon-name-part-type="genus" reg="Melanomma">Melanomma</tp:taxon-name-part><tp:taxon-name-part taxon-name-part-type="species" reg="drimydis">drimydis</tp:taxon-name-part></tp:taxon-name>
                  </italic>
                </td><td rowspan="1" colspan="1"><italic><tp:taxon-name><tp:taxon-name-part taxon-name-part-type="genus" reg="Drymis">Drymis</tp:taxon-name-part></tp:taxon-name></italic> sp.</td><td rowspan="1" colspan="1">
                  <tp:taxon-name><tp:taxon-name-part taxon-name-part-type="family">Winteraceae</tp:taxon-name-part></tp:taxon-name>
                </td><td rowspan="1" colspan="1">Brazil</td><td rowspan="1" colspan="1">
                  <xref ref-type="bibr" rid="B194">Rehm (1901)</xref>
                </td></tr><tr><td rowspan="1" colspan="1">
                  <italic>
                    <tp:taxon-name><tp:taxon-name-part taxon-name-part-type="genus" reg="Melanomma">Melanomma</tp:taxon-name-part><tp:taxon-name-part taxon-name-part-type="species" reg="dryinum">dryinum</tp:taxon-name-part></tp:taxon-name>
                  </italic>
                </td><td rowspan="1" colspan="1"><italic><tp:taxon-name><tp:taxon-name-part taxon-name-part-type="genus" reg="Quercus">Quercus</tp:taxon-name-part></tp:taxon-name></italic> sp.</td><td rowspan="1" colspan="1">
                  <tp:taxon-name><tp:taxon-name-part taxon-name-part-type="family">Fagaceae</tp:taxon-name-part></tp:taxon-name>
                </td><td rowspan="1" colspan="1">Belgium</td><td rowspan="1" colspan="1">
                  <xref ref-type="bibr" rid="B160">Mouton (1900)</xref>
                </td></tr><tr><td rowspan="1" colspan="1">
                  <italic>
                    <tp:taxon-name><tp:taxon-name-part taxon-name-part-type="genus" reg="Melanomma">Melanomma</tp:taxon-name-part><tp:taxon-name-part taxon-name-part-type="species" reg="dzungaricum">dzungaricum</tp:taxon-name-part></tp:taxon-name>
                  </italic>
                </td><td rowspan="1" colspan="1">
                  <italic>
                    <tp:taxon-name><tp:taxon-name-part taxon-name-part-type="genus" reg="Eurotia">Eurotia</tp:taxon-name-part><tp:taxon-name-part taxon-name-part-type="species" reg="eversmanniana">eversmanniana</tp:taxon-name-part></tp:taxon-name>
                  </italic>
                </td><td rowspan="1" colspan="1">
                  <tp:taxon-name><tp:taxon-name-part taxon-name-part-type="family">Amaranthaceae</tp:taxon-name-part></tp:taxon-name>
                </td><td rowspan="1" colspan="1">Kazakhstan</td><td rowspan="1" colspan="1">
                  <xref ref-type="bibr" rid="B271">Vasilyeva (1987)</xref>
                </td></tr><tr><td rowspan="1" colspan="1">
                  <italic>
                    <tp:taxon-name><tp:taxon-name-part taxon-name-part-type="genus" reg="Melanomma">Melanomma</tp:taxon-name-part><tp:taxon-name-part taxon-name-part-type="species" reg="ebeni">ebeni</tp:taxon-name-part></tp:taxon-name>
                  </italic>
                </td><td rowspan="1" colspan="1">
                  <italic>
                    <tp:taxon-name><tp:taxon-name-part taxon-name-part-type="genus" reg="Ebenus">Ebenus</tp:taxon-name-part><tp:taxon-name-part taxon-name-part-type="species" reg="stellata">stellata</tp:taxon-name-part></tp:taxon-name>
                  </italic>
                </td><td rowspan="1" colspan="1">
                  <tp:taxon-name><tp:taxon-name-part taxon-name-part-type="family">Fabaceae</tp:taxon-name-part></tp:taxon-name>
                </td><td rowspan="1" colspan="1">Iran</td><td rowspan="1" colspan="1">
                  <xref ref-type="bibr" rid="B79">González Fragoso (1918)</xref>
                </td></tr><tr><td rowspan="1" colspan="1">
                  <italic>
                    <tp:taxon-name><tp:taxon-name-part taxon-name-part-type="genus" reg="Melanomma">Melanomma</tp:taxon-name-part><tp:taxon-name-part taxon-name-part-type="species" reg="epiphytica">epiphytica</tp:taxon-name-part></tp:taxon-name>
                  </italic>
                </td><td rowspan="1" colspan="1"><italic><tp:taxon-name><tp:taxon-name-part taxon-name-part-type="genus" reg="Bambusa">Bambusa</tp:taxon-name-part></tp:taxon-name></italic> sp.</td><td rowspan="1" colspan="1">
                  <tp:taxon-name><tp:taxon-name-part taxon-name-part-type="family">Poaceae</tp:taxon-name-part></tp:taxon-name>
                </td><td rowspan="1" colspan="1">Indonesia</td><td rowspan="1" colspan="1"><xref ref-type="bibr" rid="B187">Raciborski (1909)</xref>; <xref ref-type="bibr" rid="B58">Eriksson and Yue (1998)</xref>; <xref ref-type="bibr" rid="B64">Farr and Rossman (2024)</xref></td></tr><tr><td rowspan="1" colspan="1">
                  <italic>
                    <tp:taxon-name><tp:taxon-name-part taxon-name-part-type="genus" reg="Melanomma">Melanomma</tp:taxon-name-part><tp:taxon-name-part taxon-name-part-type="species" reg="gigantica">gigantica</tp:taxon-name-part></tp:taxon-name>
                  </italic>
                </td><td rowspan="1" colspan="1">Unidentified host</td><td rowspan="1" colspan="1">–</td><td rowspan="1" colspan="1">India</td><td rowspan="1" colspan="1">
                  <xref ref-type="bibr" rid="B169">Pande (1979)</xref>
                </td></tr><tr><td rowspan="1" colspan="1">
                  <italic>
                    <tp:taxon-name><tp:taxon-name-part taxon-name-part-type="genus" reg="Melanomma">Melanomma</tp:taxon-name-part><tp:taxon-name-part taxon-name-part-type="species" reg="glumarum">glumarum</tp:taxon-name-part></tp:taxon-name>
                  </italic>
                </td><td rowspan="1" colspan="1">
                  <italic>
                    <tp:taxon-name><tp:taxon-name-part taxon-name-part-type="genus" reg="Oryza">Oryza</tp:taxon-name-part><tp:taxon-name-part taxon-name-part-type="species" reg="sativa">sativa</tp:taxon-name-part></tp:taxon-name>
                  </italic>
                </td><td rowspan="1" colspan="1">
                  <tp:taxon-name><tp:taxon-name-part taxon-name-part-type="family">Poaceae</tp:taxon-name-part></tp:taxon-name>
                </td><td rowspan="1" colspan="1">China, India, Japan and the Philippines</td><td rowspan="1" colspan="1"><xref ref-type="bibr" rid="B279">Watson (1971)</xref>; <xref ref-type="bibr" rid="B199">Reinking (1919)</xref>; <xref ref-type="bibr" rid="B64">Farr and Rossman (2024)</xref></td></tr><tr><td rowspan="1" colspan="1">
                  <italic>
                    <tp:taxon-name><tp:taxon-name-part taxon-name-part-type="genus" reg="Melanomma">Melanomma</tp:taxon-name-part><tp:taxon-name-part taxon-name-part-type="species" reg="gregarium">gregarium</tp:taxon-name-part></tp:taxon-name>
                  </italic>
                </td><td rowspan="1" colspan="1"><italic><tp:taxon-name><tp:taxon-name-part taxon-name-part-type="genus" reg="Populus">Populus</tp:taxon-name-part></tp:taxon-name></italic> sp.</td><td rowspan="1" colspan="1">
                  <tp:taxon-name><tp:taxon-name-part taxon-name-part-type="family">Salicaceae</tp:taxon-name-part></tp:taxon-name>
                </td><td rowspan="1" colspan="1">The United States</td><td rowspan="1" colspan="1"><xref ref-type="bibr" rid="B32">Cash (1953)</xref>; <xref ref-type="bibr" rid="B64">Farr and Rossman (2024)</xref></td></tr><tr><td rowspan="1" colspan="1">
                  <italic>
                    <tp:taxon-name><tp:taxon-name-part taxon-name-part-type="genus" reg="Melanomma">Melanomma</tp:taxon-name-part><tp:taxon-name-part taxon-name-part-type="species" reg="halimodendri">halimodendri</tp:taxon-name-part></tp:taxon-name>
                  </italic>
                </td><td rowspan="1" colspan="1">
                  <italic>
                    <tp:taxon-name><tp:taxon-name-part taxon-name-part-type="genus" reg="Halimodendron">Halimodendron</tp:taxon-name-part><tp:taxon-name-part taxon-name-part-type="species" reg="halodendron">halodendron</tp:taxon-name-part></tp:taxon-name>
                  </italic>
                </td><td rowspan="1" colspan="1">
                  <tp:taxon-name><tp:taxon-name-part taxon-name-part-type="family">Fabaceae</tp:taxon-name-part></tp:taxon-name>
                </td><td rowspan="1" colspan="1">Kazakhstan</td><td rowspan="1" colspan="1">
                  <xref ref-type="bibr" rid="B64">Farr and Rossman (2024)</xref>
                </td></tr><tr><td rowspan="1" colspan="1">
                  <italic>
                    <tp:taxon-name><tp:taxon-name-part taxon-name-part-type="genus" reg="Melanomma">Melanomma</tp:taxon-name-part><tp:taxon-name-part taxon-name-part-type="species" reg="haloxyli">haloxyli</tp:taxon-name-part></tp:taxon-name>
                  </italic>
                </td><td rowspan="1" colspan="1">
                  <italic>
                    <tp:taxon-name><tp:taxon-name-part taxon-name-part-type="genus" reg="Haloxylon">Haloxylon</tp:taxon-name-part><tp:taxon-name-part taxon-name-part-type="species" reg="aphyllum">aphyllum</tp:taxon-name-part></tp:taxon-name>
                  </italic>
                </td><td rowspan="1" colspan="1">
                  <tp:taxon-name><tp:taxon-name-part taxon-name-part-type="family">Amaranthaceae</tp:taxon-name-part></tp:taxon-name>
                </td><td rowspan="1" colspan="1">Kazakhstan</td><td rowspan="1" colspan="1">
                  <xref ref-type="bibr" rid="B64">Farr and Rossman (2024)</xref>
                </td></tr><tr><td rowspan="1" colspan="1">
                  <italic>
                    <tp:taxon-name><tp:taxon-name-part taxon-name-part-type="genus" reg="Melanomma">Melanomma</tp:taxon-name-part><tp:taxon-name-part taxon-name-part-type="species" reg="helianthemi">helianthemi</tp:taxon-name-part></tp:taxon-name>
                  </italic>
                </td><td rowspan="1" colspan="1">
                  <italic>
                    <tp:taxon-name><tp:taxon-name-part taxon-name-part-type="genus" reg="Helianthemum">Helianthemum</tp:taxon-name-part><tp:taxon-name-part taxon-name-part-type="species" reg="rupifragum">rupifragum</tp:taxon-name-part></tp:taxon-name>
                  </italic>
                </td><td rowspan="1" colspan="1">
                  <tp:taxon-name><tp:taxon-name-part taxon-name-part-type="family">Cistaceae</tp:taxon-name-part></tp:taxon-name>
                </td><td rowspan="1" colspan="1">Ukraine</td><td rowspan="1" colspan="1">
                  <xref ref-type="bibr" rid="B82">Gucevic (1969)</xref>
                </td></tr><tr><td rowspan="1" colspan="1">
                  <italic>
                    <tp:taxon-name><tp:taxon-name-part taxon-name-part-type="genus" reg="Melanomma">Melanomma</tp:taxon-name-part><tp:taxon-name-part taxon-name-part-type="species" reg="heraclei">heraclei</tp:taxon-name-part></tp:taxon-name>
                  </italic>
                </td><td rowspan="1" colspan="1">
                  <italic>
                    <tp:taxon-name><tp:taxon-name-part taxon-name-part-type="genus" reg="Heracleum">Heracleum</tp:taxon-name-part><tp:taxon-name-part taxon-name-part-type="species" reg="pubescens">pubescens</tp:taxon-name-part></tp:taxon-name>
                  </italic>
                </td><td rowspan="1" colspan="1">
                  <tp:taxon-name><tp:taxon-name-part taxon-name-part-type="family">Apiaceae</tp:taxon-name-part></tp:taxon-name>
                </td><td rowspan="1" colspan="1">Ukraine</td><td rowspan="1" colspan="1"><xref ref-type="bibr" rid="B49">Dudka et al. (2004)</xref>; <xref ref-type="bibr" rid="B64">Farr and Rossman (2024)</xref></td></tr><tr><td rowspan="1" colspan="1">
                  <italic>
                    <tp:taxon-name><tp:taxon-name-part taxon-name-part-type="genus" reg="Melanomma">Melanomma</tp:taxon-name-part><tp:taxon-name-part taxon-name-part-type="species" reg="herpotrichum">herpotrichum</tp:taxon-name-part></tp:taxon-name>
                  </italic>
                </td><td rowspan="1" colspan="1"><italic><tp:taxon-name><tp:taxon-name-part taxon-name-part-type="genus" reg="Populus">Populus</tp:taxon-name-part></tp:taxon-name></italic> sp.</td><td rowspan="1" colspan="1">
                  <tp:taxon-name><tp:taxon-name-part taxon-name-part-type="family">Salicaceae</tp:taxon-name-part></tp:taxon-name>
                </td><td rowspan="1" colspan="1">Luxembourg</td><td rowspan="1" colspan="1">
                  <xref ref-type="bibr" rid="B67">Feltgen (1903)</xref>
                </td></tr><tr><td rowspan="1" colspan="1">
                  <italic>
                    <tp:taxon-name><tp:taxon-name-part taxon-name-part-type="genus" reg="Melanomma">Melanomma</tp:taxon-name-part><tp:taxon-name-part taxon-name-part-type="species" reg="japonicum">japonicum</tp:taxon-name-part></tp:taxon-name>
                  </italic>
                </td><td rowspan="1" colspan="1">
                  <italic>
                    <tp:taxon-name><tp:taxon-name-part taxon-name-part-type="genus" reg="Fagus">Fagus</tp:taxon-name-part><tp:taxon-name-part taxon-name-part-type="species" reg="crenata">crenata</tp:taxon-name-part></tp:taxon-name>
                  </italic>
                </td><td rowspan="1" colspan="1">
                  <tp:taxon-name><tp:taxon-name-part taxon-name-part-type="family">Fagaceae</tp:taxon-name-part></tp:taxon-name>
                </td><td rowspan="1" colspan="1">Japan</td><td rowspan="1" colspan="1"><xref ref-type="bibr" rid="B86">Hashimoto et al. (2017)</xref>; <xref ref-type="bibr" rid="B64">Farr and Rossman (2024)</xref></td></tr><tr><td rowspan="1" colspan="1">
                  <italic>
                    <tp:taxon-name><tp:taxon-name-part taxon-name-part-type="genus" reg="Melanomma">Melanomma</tp:taxon-name-part><tp:taxon-name-part taxon-name-part-type="species" reg="jenynsii">jenynsii</tp:taxon-name-part></tp:taxon-name>
                  </italic>
                </td><td rowspan="1" colspan="1">Unidentified host</td><td rowspan="1" colspan="1">–</td><td rowspan="1" colspan="1">The United Kingdom</td><td rowspan="1" colspan="1">
                  <xref ref-type="bibr" rid="B207">Saccardo (1883)</xref>
                </td></tr><tr><td rowspan="1" colspan="1">
                  <italic>
                    <tp:taxon-name><tp:taxon-name-part taxon-name-part-type="genus" reg="Melanomma">Melanomma</tp:taxon-name-part><tp:taxon-name-part taxon-name-part-type="species" reg="juniperi">juniperi</tp:taxon-name-part></tp:taxon-name>
                  </italic>
                </td><td rowspan="1" colspan="1">
                  <italic>
                    <tp:taxon-name><tp:taxon-name-part taxon-name-part-type="genus" reg="Juniperus">Juniperus</tp:taxon-name-part><tp:taxon-name-part taxon-name-part-type="species" reg="virginiana">virginiana</tp:taxon-name-part></tp:taxon-name>
                  </italic>
                </td><td rowspan="1" colspan="1">
                  <tp:taxon-name><tp:taxon-name-part taxon-name-part-type="family">Cupressaceae</tp:taxon-name-part></tp:taxon-name>
                </td><td rowspan="1" colspan="1">The United States</td><td rowspan="1" colspan="1"><xref ref-type="bibr" rid="B60">Fairman (1905)</xref>; <xref ref-type="bibr" rid="B32">Cash (1953)</xref>; <xref ref-type="bibr" rid="B64">Farr and Rossman (2024)</xref></td></tr><tr><td rowspan="1" colspan="1">
                  <italic>
                    <tp:taxon-name><tp:taxon-name-part taxon-name-part-type="genus" reg="Melanomma">Melanomma</tp:taxon-name-part><tp:taxon-name-part taxon-name-part-type="species" reg="langloisii">langloisii</tp:taxon-name-part></tp:taxon-name>
                  </italic>
                </td><td rowspan="1" colspan="1">
                  <italic>
                    <tp:taxon-name><tp:taxon-name-part taxon-name-part-type="genus" reg="Salix">Salix</tp:taxon-name-part><tp:taxon-name-part taxon-name-part-type="species" reg="nigra">nigra</tp:taxon-name-part></tp:taxon-name>
                  </italic>
                </td><td rowspan="1" colspan="1">
                  <tp:taxon-name><tp:taxon-name-part taxon-name-part-type="family">Salicaceae</tp:taxon-name-part></tp:taxon-name>
                </td><td rowspan="1" colspan="1">The United States</td><td rowspan="1" colspan="1">
                  <xref ref-type="bibr" rid="B64">Farr and Rossman (2024)</xref>
                </td></tr><tr><td rowspan="1" colspan="1">
                  <italic>
                    <tp:taxon-name><tp:taxon-name-part taxon-name-part-type="genus" reg="Melanomma">Melanomma</tp:taxon-name-part><tp:taxon-name-part taxon-name-part-type="species" reg="lithophilae">lithophilae</tp:taxon-name-part></tp:taxon-name>
                  </italic>
                </td><td rowspan="1" colspan="1">
                  <italic>
                    <tp:taxon-name><tp:taxon-name-part taxon-name-part-type="genus" reg="Sobolewskia">Sobolewskia</tp:taxon-name-part><tp:taxon-name-part taxon-name-part-type="species" reg="lithophila">lithophila</tp:taxon-name-part></tp:taxon-name>
                  </italic>
                </td><td rowspan="1" colspan="1">
                  <tp:taxon-name><tp:taxon-name-part taxon-name-part-type="family">Apocynaceae</tp:taxon-name-part></tp:taxon-name>
                </td><td rowspan="1" colspan="1">Ukraine</td><td rowspan="1" colspan="1"><xref ref-type="bibr" rid="B49">Dudka et al. (2004)</xref>; <xref ref-type="bibr" rid="B64">Farr and Rossman (2024)</xref></td></tr><tr><td rowspan="1" colspan="1">
                  <italic>
                    <tp:taxon-name><tp:taxon-name-part taxon-name-part-type="genus" reg="Melanomma">Melanomma</tp:taxon-name-part><tp:taxon-name-part taxon-name-part-type="species" reg="longicolle">longicolle</tp:taxon-name-part></tp:taxon-name>
                  </italic>
                </td><td rowspan="1" colspan="1"><italic><tp:taxon-name><tp:taxon-name-part taxon-name-part-type="genus" reg="Acer">Acer</tp:taxon-name-part></tp:taxon-name></italic> sp. and <italic><tp:taxon-name><tp:taxon-name-part taxon-name-part-type="genus" reg="Citrus">Citrus</tp:taxon-name-part><tp:taxon-name-part taxon-name-part-type="species" reg="limon">limon</tp:taxon-name-part></tp:taxon-name></italic></td><td rowspan="1" colspan="1"><tp:taxon-name><tp:taxon-name-part taxon-name-part-type="family">Aceraceae</tp:taxon-name-part></tp:taxon-name> and <tp:taxon-name><tp:taxon-name-part taxon-name-part-type="family">Rutaceae</tp:taxon-name-part></tp:taxon-name></td><td rowspan="1" colspan="1">Italy and the United Kingdom</td><td rowspan="1" colspan="1"><xref ref-type="bibr" rid="B203">Saccardo (1875)</xref>; <xref ref-type="bibr" rid="B64">Farr and Rossman (2024)</xref></td></tr><tr><td rowspan="1" colspan="1">
                  <italic>
                    <tp:taxon-name><tp:taxon-name-part taxon-name-part-type="genus" reg="Melanomma">Melanomma</tp:taxon-name-part><tp:taxon-name-part taxon-name-part-type="species" reg="marathawadense">marathawadense</tp:taxon-name-part></tp:taxon-name>
                  </italic>
                </td><td rowspan="1" colspan="1">On paper</td><td rowspan="1" colspan="1">–</td><td rowspan="1" colspan="1">India</td><td rowspan="1" colspan="1">
                  <xref ref-type="bibr" rid="B266">Tilak and Kale (1970)</xref>
                </td></tr><tr><td rowspan="1" colspan="1">
                  <italic>
                    <tp:taxon-name><tp:taxon-name-part taxon-name-part-type="genus" reg="Melanomma">Melanomma</tp:taxon-name-part><tp:taxon-name-part taxon-name-part-type="species" reg="margaretae">margaretae</tp:taxon-name-part></tp:taxon-name>
                  </italic>
                </td><td rowspan="1" colspan="1">
                  <italic>
                    <tp:taxon-name><tp:taxon-name-part taxon-name-part-type="genus" reg="Dryas">Dryas</tp:taxon-name-part><tp:taxon-name-part taxon-name-part-type="species" reg="octopetala">octopetala</tp:taxon-name-part></tp:taxon-name>
                  </italic>
                </td><td rowspan="1" colspan="1">
                  <tp:taxon-name><tp:taxon-name-part taxon-name-part-type="family">Rosaceae</tp:taxon-name-part></tp:taxon-name>
                </td><td rowspan="1" colspan="1">Poland</td><td rowspan="1" colspan="1"><xref ref-type="bibr" rid="B164">Mulenko et al. (2008)</xref>; <xref ref-type="bibr" rid="B64">Farr and Rossman (2024)</xref></td></tr><tr><td rowspan="1" colspan="1">
                  <italic>
                    <tp:taxon-name><tp:taxon-name-part taxon-name-part-type="genus" reg="Melanomma">Melanomma</tp:taxon-name-part><tp:taxon-name-part taxon-name-part-type="species" reg="martinianum">martinianum</tp:taxon-name-part></tp:taxon-name>
                  </italic>
                </td><td rowspan="1" colspan="1">Unidentified host</td><td rowspan="1" colspan="1">–</td><td rowspan="1" colspan="1">New Zealand</td><td rowspan="1" colspan="1">
                  <xref ref-type="bibr" rid="B207">Saccardo (1883)</xref>
                </td></tr><tr><td rowspan="1" colspan="1">
                  <italic>
                    <tp:taxon-name><tp:taxon-name-part taxon-name-part-type="genus" reg="Melanomma">Melanomma</tp:taxon-name-part><tp:taxon-name-part taxon-name-part-type="species" reg="mate">mate</tp:taxon-name-part></tp:taxon-name>
                  </italic>
                </td><td rowspan="1" colspan="1">
                  <italic>
                    <tp:taxon-name><tp:taxon-name-part taxon-name-part-type="genus" reg="Ilex">Ilex</tp:taxon-name-part><tp:taxon-name-part taxon-name-part-type="species" reg="paraguensis">paraguensis</tp:taxon-name-part></tp:taxon-name>
                  </italic>
                </td><td rowspan="1" colspan="1">
                  <tp:taxon-name><tp:taxon-name-part taxon-name-part-type="family">Aquifoliaceae</tp:taxon-name-part></tp:taxon-name>
                </td><td rowspan="1" colspan="1">Argentina</td><td rowspan="1" colspan="1"><xref ref-type="bibr" rid="B235">Spegazzini (1908)</xref>; <xref ref-type="bibr" rid="B63">Farr (1973)</xref>; <xref ref-type="bibr" rid="B64">Farr and Rossman (2024)</xref></td></tr><tr><td rowspan="1" colspan="1">
                  <italic>
                    <tp:taxon-name><tp:taxon-name-part taxon-name-part-type="genus" reg="Melanomma">Melanomma</tp:taxon-name-part><tp:taxon-name-part taxon-name-part-type="species" reg="medium">medium</tp:taxon-name-part></tp:taxon-name>
                  </italic>
                </td><td rowspan="1" colspan="1"><italic><tp:taxon-name><tp:taxon-name-part taxon-name-part-type="genus" reg="Acer">Acer</tp:taxon-name-part><tp:taxon-name-part taxon-name-part-type="species" reg="negundo">negundo</tp:taxon-name-part></tp:taxon-name></italic>, <italic><tp:taxon-name><tp:taxon-name-part taxon-name-part-type="genus" reg="Calligonum">Calligonum</tp:taxon-name-part></tp:taxon-name></italic> sp. and <italic><tp:taxon-name><tp:taxon-name-part taxon-name-part-type="genus" reg="Tamarix">Tamarix</tp:taxon-name-part></tp:taxon-name></italic> sp.</td><td rowspan="1" colspan="1"><tp:taxon-name><tp:taxon-name-part taxon-name-part-type="family">Sapindaceae</tp:taxon-name-part></tp:taxon-name> and <tp:taxon-name><tp:taxon-name-part taxon-name-part-type="family">Tamaricaceae</tp:taxon-name-part></tp:taxon-name></td><td rowspan="1" colspan="1">Canada, Italy and the United Kingdom</td><td rowspan="1" colspan="1"><xref ref-type="bibr" rid="B204">Saccardo (1878)</xref>; <xref ref-type="bibr" rid="B63">Farr (1973)</xref>; <xref ref-type="bibr" rid="B64">Farr and Rossman (2024)</xref></td></tr><tr><td rowspan="1" colspan="1">
                  <italic>
                    <tp:taxon-name><tp:taxon-name-part taxon-name-part-type="genus" reg="Melanomma">Melanomma</tp:taxon-name-part><tp:taxon-name-part taxon-name-part-type="species" reg="mindorense">mindorense</tp:taxon-name-part></tp:taxon-name>
                  </italic>
                </td><td rowspan="1" colspan="1">
                  <italic>
                    <tp:taxon-name><tp:taxon-name-part taxon-name-part-type="genus" reg="Arenga">Arenga</tp:taxon-name-part><tp:taxon-name-part taxon-name-part-type="species" reg="mindorensis">mindorensis</tp:taxon-name-part></tp:taxon-name>
                  </italic>
                </td><td rowspan="1" colspan="1">
                  <tp:taxon-name><tp:taxon-name-part taxon-name-part-type="family">Arecaceae</tp:taxon-name-part></tp:taxon-name>
                </td><td rowspan="1" colspan="1">The Philippines</td><td rowspan="1" colspan="1">
                  <xref ref-type="bibr" rid="B196">Rehm (1913)</xref>
                </td></tr><tr><td rowspan="1" colspan="1">
                  <italic>
                    <tp:taxon-name><tp:taxon-name-part taxon-name-part-type="genus" reg="Melanomma">Melanomma</tp:taxon-name-part><tp:taxon-name-part taxon-name-part-type="species" reg="mojunkumica">mojunkumica</tp:taxon-name-part></tp:taxon-name>
                  </italic>
                </td><td rowspan="1" colspan="1">
                  <italic>
                    <tp:taxon-name><tp:taxon-name-part taxon-name-part-type="genus" reg="Haloxylon">Haloxylon</tp:taxon-name-part><tp:taxon-name-part taxon-name-part-type="species" reg="aphyllum">aphyllum</tp:taxon-name-part></tp:taxon-name>
                  </italic>
                </td><td rowspan="1" colspan="1">
                  <tp:taxon-name><tp:taxon-name-part taxon-name-part-type="family">Amaranthaceae</tp:taxon-name-part></tp:taxon-name>
                </td><td rowspan="1" colspan="1">Kazakhstan</td><td rowspan="1" colspan="1">
                  <xref ref-type="bibr" rid="B64">Farr and Rossman (2024)</xref>
                </td></tr><tr><td rowspan="1" colspan="1">
                  <italic>
                    <tp:taxon-name><tp:taxon-name-part taxon-name-part-type="genus" reg="Melanomma">Melanomma</tp:taxon-name-part><tp:taxon-name-part taxon-name-part-type="species" reg="moravicum">moravicum</tp:taxon-name-part></tp:taxon-name>
                  </italic>
                </td><td rowspan="1" colspan="1">Unidentified host</td><td rowspan="1" colspan="1">–</td><td rowspan="1" colspan="1">Slovakia</td><td rowspan="1" colspan="1">
                  <xref ref-type="bibr" rid="B64">Farr and Rossman (2024)</xref>
                </td></tr><tr><td rowspan="1" colspan="1">
                  <italic>
                    <tp:taxon-name><tp:taxon-name-part taxon-name-part-type="genus" reg="Melanomma">Melanomma</tp:taxon-name-part><tp:taxon-name-part taxon-name-part-type="species" reg="mutabile">mutabile</tp:taxon-name-part></tp:taxon-name>
                  </italic>
                </td><td rowspan="1" colspan="1">
                  <italic>
                    <tp:taxon-name><tp:taxon-name-part taxon-name-part-type="genus" reg="Solanum">Solanum</tp:taxon-name-part><tp:taxon-name-part taxon-name-part-type="species" reg="dulcamara">dulcamara</tp:taxon-name-part></tp:taxon-name>
                  </italic>
                </td><td rowspan="1" colspan="1">
                  <tp:taxon-name><tp:taxon-name-part taxon-name-part-type="family">Solanaceae</tp:taxon-name-part></tp:taxon-name>
                </td><td rowspan="1" colspan="1">Luxembourg</td><td rowspan="1" colspan="1">
                  <xref ref-type="bibr" rid="B66">Feltgen (1901)</xref>
                </td></tr><tr><td rowspan="1" colspan="1">
                  <italic>
                    <tp:taxon-name><tp:taxon-name-part taxon-name-part-type="genus" reg="Melanomma">Melanomma</tp:taxon-name-part><tp:taxon-name-part taxon-name-part-type="species" reg="myricae">myricae</tp:taxon-name-part></tp:taxon-name>
                  </italic>
                </td><td rowspan="1" colspan="1">
                  <italic>
                    <tp:taxon-name><tp:taxon-name-part taxon-name-part-type="genus" reg="Myrica">Myrica</tp:taxon-name-part><tp:taxon-name-part taxon-name-part-type="species" reg="gale">gale</tp:taxon-name-part></tp:taxon-name>
                  </italic>
                </td><td rowspan="1" colspan="1">
                  <tp:taxon-name><tp:taxon-name-part taxon-name-part-type="family">Myricaceae</tp:taxon-name-part></tp:taxon-name>
                </td><td rowspan="1" colspan="1">Sweden</td><td rowspan="1" colspan="1"><xref ref-type="bibr" rid="B57">Eriksson (2014)</xref>; <xref ref-type="bibr" rid="B64">Farr and Rossman (2024)</xref></td></tr><tr><td rowspan="1" colspan="1">
                  <italic>
                    <tp:taxon-name><tp:taxon-name-part taxon-name-part-type="genus" reg="Melanomma">Melanomma</tp:taxon-name-part><tp:taxon-name-part taxon-name-part-type="species" reg="nigriseda">nigriseda</tp:taxon-name-part></tp:taxon-name>
                  </italic>
                </td><td rowspan="1" colspan="1"><italic><tp:taxon-name><tp:taxon-name-part taxon-name-part-type="genus" reg="Fagus">Fagus</tp:taxon-name-part></tp:taxon-name></italic> sp.</td><td rowspan="1" colspan="1">
                  <tp:taxon-name><tp:taxon-name-part taxon-name-part-type="family">Fagaceae</tp:taxon-name-part></tp:taxon-name>
                </td><td rowspan="1" colspan="1">The United States</td><td rowspan="1" colspan="1">
                  <xref ref-type="bibr" rid="B62">Fairman (1922)</xref>
                </td></tr><tr><td rowspan="1" colspan="1">
                  <italic>
                    <tp:taxon-name><tp:taxon-name-part taxon-name-part-type="genus" reg="Melanomma">Melanomma</tp:taxon-name-part><tp:taxon-name-part taxon-name-part-type="species" reg="obliterans">obliterans</tp:taxon-name-part></tp:taxon-name>
                  </italic>
                </td><td rowspan="1" colspan="1">Unidentified host</td><td rowspan="1" colspan="1">–</td><td rowspan="1" colspan="1">The United Kingdom</td><td rowspan="1" colspan="1">
                  <xref ref-type="bibr" rid="B207">Saccardo (1883)</xref>
                </td></tr><tr><td rowspan="1" colspan="1">
                  <italic>
                    <tp:taxon-name><tp:taxon-name-part taxon-name-part-type="genus" reg="Melanomma">Melanomma</tp:taxon-name-part><tp:taxon-name-part taxon-name-part-type="species" reg="obtusissimum">obtusissimum</tp:taxon-name-part></tp:taxon-name>
                  </italic>
                </td><td rowspan="1" colspan="1">Unidentified host</td><td rowspan="1" colspan="1">–</td><td rowspan="1" colspan="1">Cuba</td><td rowspan="1" colspan="1">
                  <xref ref-type="bibr" rid="B64">Farr and Rossman (2024)</xref>
                </td></tr><tr><td rowspan="1" colspan="1">
                  <italic>
                    <tp:taxon-name><tp:taxon-name-part taxon-name-part-type="genus" reg="Melanomma">Melanomma</tp:taxon-name-part><tp:taxon-name-part taxon-name-part-type="species" reg="oryzae">oryzae</tp:taxon-name-part></tp:taxon-name>
                  </italic>
                </td><td rowspan="1" colspan="1">
                  <italic>
                    <tp:taxon-name><tp:taxon-name-part taxon-name-part-type="genus" reg="Oryza">Oryza</tp:taxon-name-part><tp:taxon-name-part taxon-name-part-type="species" reg="sativa">sativa</tp:taxon-name-part></tp:taxon-name>
                  </italic>
                </td><td rowspan="1" colspan="1">
                  <tp:taxon-name><tp:taxon-name-part taxon-name-part-type="family">Poaceae</tp:taxon-name-part></tp:taxon-name>
                </td><td rowspan="1" colspan="1">Japan</td><td rowspan="1" colspan="1">
                  <xref ref-type="bibr" rid="B64">Farr and Rossman (2024)</xref>
                </td></tr><tr><td rowspan="1" colspan="1">
                  <italic>
                    <tp:taxon-name><tp:taxon-name-part taxon-name-part-type="genus" reg="Melanomma">Melanomma</tp:taxon-name-part><tp:taxon-name-part taxon-name-part-type="species" reg="oxysporum">oxysporum</tp:taxon-name-part></tp:taxon-name>
                  </italic>
                </td><td rowspan="1" colspan="1"><italic><tp:taxon-name><tp:taxon-name-part taxon-name-part-type="genus" reg="Quercus">Quercus</tp:taxon-name-part></tp:taxon-name></italic> sp.</td><td rowspan="1" colspan="1">
                  <tp:taxon-name><tp:taxon-name-part taxon-name-part-type="family">Fagaceae</tp:taxon-name-part></tp:taxon-name>
                </td><td rowspan="1" colspan="1">The United States</td><td rowspan="1" colspan="1">
                  <xref ref-type="bibr" rid="B87">Hawksworth (1985)</xref>
                </td></tr><tr><td rowspan="1" colspan="1">
                  <italic>
                    <tp:taxon-name><tp:taxon-name-part taxon-name-part-type="genus" reg="Melanomma">Melanomma</tp:taxon-name-part><tp:taxon-name-part taxon-name-part-type="species" reg="panici-miliacei">panici-miliacei</tp:taxon-name-part></tp:taxon-name>
                  </italic>
                </td><td rowspan="1" colspan="1">
                  <italic>
                    <tp:taxon-name><tp:taxon-name-part taxon-name-part-type="genus" reg="Panicum">Panicum</tp:taxon-name-part><tp:taxon-name-part taxon-name-part-type="species" reg="miliaceum">miliaceum</tp:taxon-name-part></tp:taxon-name>
                  </italic>
                </td><td rowspan="1" colspan="1">
                  <tp:taxon-name><tp:taxon-name-part taxon-name-part-type="family">Poaceae</tp:taxon-name-part></tp:taxon-name>
                </td><td rowspan="1" colspan="1">Siberia</td><td rowspan="1" colspan="1">
                  <xref ref-type="bibr" rid="B64">Farr and Rossman (2024)</xref>
                </td></tr><tr><td rowspan="1" colspan="1">
                  <italic>
                    <tp:taxon-name><tp:taxon-name-part taxon-name-part-type="genus" reg="Melanomma">Melanomma</tp:taxon-name-part><tp:taxon-name-part taxon-name-part-type="species" reg="philippinense">philippinense</tp:taxon-name-part></tp:taxon-name>
                  </italic>
                </td><td rowspan="1" colspan="1">Unidentified host</td><td rowspan="1" colspan="1">–</td><td rowspan="1" colspan="1">The Philippines</td><td rowspan="1" colspan="1">
                  <xref ref-type="bibr" rid="B250">Sydow and Sydow (1914)</xref>
                </td></tr><tr><td rowspan="1" colspan="1">
                  <italic>
                    <tp:taxon-name><tp:taxon-name-part taxon-name-part-type="genus" reg="Melanomma">Melanomma</tp:taxon-name-part><tp:taxon-name-part taxon-name-part-type="species" reg="populicola">populicola</tp:taxon-name-part></tp:taxon-name>
                  </italic>
                </td><td rowspan="1" colspan="1"><italic><tp:taxon-name><tp:taxon-name-part taxon-name-part-type="genus" reg="Cornus">Cornus</tp:taxon-name-part></tp:taxon-name></italic> sp., <italic><tp:taxon-name><tp:taxon-name-part taxon-name-part-type="genus" reg="Fagus">Fagus</tp:taxon-name-part><tp:taxon-name-part taxon-name-part-type="species" reg="sylvatica">sylvatica</tp:taxon-name-part></tp:taxon-name></italic>, <italic><tp:taxon-name><tp:taxon-name-part taxon-name-part-type="genus" reg="Picea">Picea</tp:taxon-name-part><tp:taxon-name-part taxon-name-part-type="species" reg="abies">abies</tp:taxon-name-part></tp:taxon-name></italic>, <italic><tp:taxon-name><tp:taxon-name-part taxon-name-part-type="genus" reg="Populus">Populus</tp:taxon-name-part></tp:taxon-name></italic> sp., <italic><tp:taxon-name><tp:taxon-name-part taxon-name-part-type="genus" reg="Quercus">Quercus</tp:taxon-name-part></tp:taxon-name></italic> sp. and <italic><tp:taxon-name><tp:taxon-name-part taxon-name-part-type="genus" reg="Sorbus">Sorbus</tp:taxon-name-part><tp:taxon-name-part taxon-name-part-type="species" reg="aucuparia">aucuparia</tp:taxon-name-part></tp:taxon-name></italic></td><td rowspan="1" colspan="1"><tp:taxon-name><tp:taxon-name-part taxon-name-part-type="family">Cornaceae</tp:taxon-name-part></tp:taxon-name>, <tp:taxon-name><tp:taxon-name-part taxon-name-part-type="family">Fagaceae</tp:taxon-name-part></tp:taxon-name>, <tp:taxon-name><tp:taxon-name-part taxon-name-part-type="family">Pinaceae</tp:taxon-name-part></tp:taxon-name>, <tp:taxon-name><tp:taxon-name-part taxon-name-part-type="family">Rosaceae</tp:taxon-name-part></tp:taxon-name>, and <tp:taxon-name><tp:taxon-name-part taxon-name-part-type="family">Salicaceae</tp:taxon-name-part></tp:taxon-name></td><td rowspan="1" colspan="1">China, Croatia, Germany and the Netherlands</td><td rowspan="1" colspan="1"><xref ref-type="bibr" rid="B41">Crous et al. (2020)</xref>; <xref ref-type="bibr" rid="B64">Farr and Rossman (2024)</xref>; this study</td></tr><tr><td rowspan="1" colspan="1">
                  <italic>
                    <tp:taxon-name><tp:taxon-name-part taxon-name-part-type="genus" reg="Melanomma">Melanomma</tp:taxon-name-part><tp:taxon-name-part taxon-name-part-type="species" reg="praeandinum">praeandinum</tp:taxon-name-part></tp:taxon-name>
                  </italic>
                </td><td rowspan="1" colspan="1">
                  <italic>
                    <tp:taxon-name><tp:taxon-name-part taxon-name-part-type="genus" reg="Salvia">Salvia</tp:taxon-name-part><tp:taxon-name-part taxon-name-part-type="species" reg="gilliesii">gilliesii</tp:taxon-name-part></tp:taxon-name>
                  </italic>
                </td><td rowspan="1" colspan="1">
                  <tp:taxon-name><tp:taxon-name-part taxon-name-part-type="family">Lamiaceae</tp:taxon-name-part></tp:taxon-name>
                </td><td rowspan="1" colspan="1">Argentina</td><td rowspan="1" colspan="1"><xref ref-type="bibr" rid="B236">Spegazzini (1909)</xref>; <xref ref-type="bibr" rid="B63">Farr (1973)</xref>; <xref ref-type="bibr" rid="B64">Farr and Rossman (2024)</xref></td></tr><tr><td rowspan="1" colspan="1">
                  <italic>
                    <tp:taxon-name><tp:taxon-name-part taxon-name-part-type="genus" reg="Melanomma">Melanomma</tp:taxon-name-part><tp:taxon-name-part taxon-name-part-type="species" reg="pulveracea">pulveracea</tp:taxon-name-part></tp:taxon-name>
                  </italic>
                </td><td rowspan="1" colspan="1">Unidentified host</td><td rowspan="1" colspan="1">–</td><td rowspan="1" colspan="1">China</td><td rowspan="1" colspan="1">
                  <xref ref-type="bibr" rid="B256">Teng (1936)</xref>
                </td></tr><tr><td rowspan="1" colspan="1">
                  <italic>
                    <tp:taxon-name><tp:taxon-name-part taxon-name-part-type="genus" reg="Melanomma">Melanomma</tp:taxon-name-part><tp:taxon-name-part taxon-name-part-type="species" reg="pulvis-pyrius">pulvis-pyrius</tp:taxon-name-part></tp:taxon-name>
                  </italic>
                </td><td rowspan="1" colspan="1"><italic><tp:taxon-name><tp:taxon-name-part taxon-name-part-type="genus" reg="Acer">Acer</tp:taxon-name-part></tp:taxon-name></italic> sp., <italic><tp:taxon-name><tp:taxon-name-part taxon-name-part-type="genus" reg="Albizia">Albizia</tp:taxon-name-part><tp:taxon-name-part taxon-name-part-type="species" reg="julibrissin">julibrissin</tp:taxon-name-part></tp:taxon-name></italic>, <italic><tp:taxon-name><tp:taxon-name-part taxon-name-part-type="genus" reg="Alhagi">Alhagi</tp:taxon-name-part></tp:taxon-name></italic> sp., <italic><tp:taxon-name><tp:taxon-name-part taxon-name-part-type="genus" reg="Alnus">Alnus</tp:taxon-name-part></tp:taxon-name></italic> sp., <italic><tp:taxon-name><tp:taxon-name-part taxon-name-part-type="genus" reg="Berberis">Berberis</tp:taxon-name-part></tp:taxon-name></italic> sp., <italic><tp:taxon-name><tp:taxon-name-part taxon-name-part-type="genus" reg="Betula">Betula</tp:taxon-name-part></tp:taxon-name></italic> sp., <italic><tp:taxon-name><tp:taxon-name-part taxon-name-part-type="genus" reg="Bupleurum">Bupleurum</tp:taxon-name-part><tp:taxon-name-part taxon-name-part-type="species" reg="fruticosum">fruticosum</tp:taxon-name-part></tp:taxon-name></italic>, <italic><tp:taxon-name><tp:taxon-name-part taxon-name-part-type="genus" reg="Campsis">Campsis</tp:taxon-name-part><tp:taxon-name-part taxon-name-part-type="species" reg="radicans">radicans</tp:taxon-name-part></tp:taxon-name></italic>, <italic><tp:taxon-name><tp:taxon-name-part taxon-name-part-type="genus" reg="Carpinus">Carpinus</tp:taxon-name-part><tp:taxon-name-part taxon-name-part-type="species" reg="betulus">betulus</tp:taxon-name-part></tp:taxon-name></italic>, <italic><tp:taxon-name><tp:taxon-name-part taxon-name-part-type="genus" reg="Celtis">Celtis</tp:taxon-name-part><tp:taxon-name-part taxon-name-part-type="species" reg="australis">australis</tp:taxon-name-part></tp:taxon-name></italic>, <italic><tp:taxon-name><tp:taxon-name-part taxon-name-part-type="genus" reg="Corylus">Corylus</tp:taxon-name-part></tp:taxon-name></italic> sp., <italic><tp:taxon-name><tp:taxon-name-part taxon-name-part-type="genus" reg="Larix">Larix</tp:taxon-name-part><tp:taxon-name-part taxon-name-part-type="species" reg="decidua">decidua</tp:taxon-name-part></tp:taxon-name></italic> and <italic><tp:taxon-name><tp:taxon-name-part taxon-name-part-type="genus" reg="Pinus">Pinus</tp:taxon-name-part><tp:taxon-name-part taxon-name-part-type="species" reg="sylvestris">sylvestris</tp:taxon-name-part></tp:taxon-name></italic></td><td rowspan="1" colspan="1"><tp:taxon-name><tp:taxon-name-part taxon-name-part-type="family">Apiaceae</tp:taxon-name-part></tp:taxon-name>, <tp:taxon-name><tp:taxon-name-part taxon-name-part-type="family">Betulaceae</tp:taxon-name-part></tp:taxon-name>, <tp:taxon-name><tp:taxon-name-part taxon-name-part-type="family">Berberidaceae</tp:taxon-name-part></tp:taxon-name>, <tp:taxon-name><tp:taxon-name-part taxon-name-part-type="family">Bignoniaceae</tp:taxon-name-part></tp:taxon-name>, <tp:taxon-name><tp:taxon-name-part taxon-name-part-type="family">Cannabaceae</tp:taxon-name-part></tp:taxon-name>, <tp:taxon-name><tp:taxon-name-part taxon-name-part-type="family">Fabaceae</tp:taxon-name-part></tp:taxon-name>, <tp:taxon-name><tp:taxon-name-part taxon-name-part-type="family">Pinaceae</tp:taxon-name-part></tp:taxon-name>, and <tp:taxon-name><tp:taxon-name-part taxon-name-part-type="family">Sapindaceae</tp:taxon-name-part></tp:taxon-name></td><td rowspan="1" colspan="1">Canada, Czech Republic, Japan, Poland, Russia, Scotland, Sweden and Ukraine</td><td rowspan="1" colspan="1"><xref ref-type="bibr" rid="B164">Mulenko et al. (2008)</xref>; <xref ref-type="bibr" rid="B86">Hashimoto et al. (2017)</xref>; <xref ref-type="bibr" rid="B41">Crous et al. (2020)</xref>; <xref ref-type="bibr" rid="B64">Farr and Rossman (2024)</xref></td></tr><tr><td rowspan="1" colspan="1">
                  <italic>
                    <tp:taxon-name><tp:taxon-name-part taxon-name-part-type="genus" reg="Melanomma">Melanomma</tp:taxon-name-part><tp:taxon-name-part taxon-name-part-type="species" reg="pyriostictum">pyriostictum</tp:taxon-name-part></tp:taxon-name>
                  </italic>
                </td><td rowspan="1" colspan="1">Unidentified host</td><td rowspan="1" colspan="1">–</td><td rowspan="1" colspan="1">The United Kingdom</td><td rowspan="1" colspan="1">
                  <xref ref-type="bibr" rid="B38">Cooke (1887)</xref>
                </td></tr><tr><td rowspan="1" colspan="1">
                  <italic>
                    <tp:taxon-name><tp:taxon-name-part taxon-name-part-type="genus" reg="Melanomma">Melanomma</tp:taxon-name-part><tp:taxon-name-part taxon-name-part-type="species" reg="rhododendri">rhododendri</tp:taxon-name-part></tp:taxon-name>
                  </italic>
                </td><td rowspan="1" colspan="1"><italic><tp:taxon-name><tp:taxon-name-part taxon-name-part-type="genus" reg="Rhododendron">Rhododendron</tp:taxon-name-part></tp:taxon-name></italic> sp.</td><td rowspan="1" colspan="1">
                  <tp:taxon-name><tp:taxon-name-part taxon-name-part-type="family">Ericaceae</tp:taxon-name-part></tp:taxon-name>
                </td><td rowspan="1" colspan="1">Austria, Belgium, Germany, Italy, Luxembourg, the Netherlands, Switzerland, the United Kingdom and the United States</td><td rowspan="1" colspan="1"><xref ref-type="bibr" rid="B193">Rehm (1881</xref>, <xref ref-type="bibr" rid="B195">1906</xref>); <xref ref-type="bibr" rid="B22">Bommer and Rousseau (1890)</xref>; <xref ref-type="bibr" rid="B64">Farr and Rossman (2024)</xref></td></tr><tr><td rowspan="1" colspan="1">
                  <italic>
                    <tp:taxon-name><tp:taxon-name-part taxon-name-part-type="genus" reg="Melanomma">Melanomma</tp:taxon-name-part><tp:taxon-name-part taxon-name-part-type="species" reg="ribis">ribis</tp:taxon-name-part></tp:taxon-name>
                  </italic>
                </td><td rowspan="1" colspan="1"><italic><tp:taxon-name><tp:taxon-name-part taxon-name-part-type="genus" reg="Ribes">Ribes</tp:taxon-name-part></tp:taxon-name></italic> sp.</td><td rowspan="1" colspan="1">
                  <tp:taxon-name><tp:taxon-name-part taxon-name-part-type="family">Grossulariaceae</tp:taxon-name-part></tp:taxon-name>
                </td><td rowspan="1" colspan="1">The United States</td><td rowspan="1" colspan="1">
                  <xref ref-type="bibr" rid="B15">Barr (1990)</xref>
                </td></tr><tr><td rowspan="1" colspan="1">
                  <italic>
                    <tp:taxon-name><tp:taxon-name-part taxon-name-part-type="genus" reg="Melanomma">Melanomma</tp:taxon-name-part><tp:taxon-name-part taxon-name-part-type="species" reg="rubicundum">rubicundum</tp:taxon-name-part></tp:taxon-name>
                  </italic>
                </td><td rowspan="1" colspan="1"><italic><tp:taxon-name><tp:taxon-name-part taxon-name-part-type="genus" reg="Lythrum">Lythrum</tp:taxon-name-part></tp:taxon-name></italic> sp.</td><td rowspan="1" colspan="1">
                  <tp:taxon-name><tp:taxon-name-part taxon-name-part-type="family">Lythraceae</tp:taxon-name-part></tp:taxon-name>
                </td><td rowspan="1" colspan="1">Sweden</td><td rowspan="1" colspan="1"><xref ref-type="bibr" rid="B22">Bommer and Rousseau (1890)</xref>; <xref ref-type="bibr" rid="B64">Farr and Rossman (2024)</xref></td></tr><tr><td rowspan="1" colspan="1">
                  <italic>
                    <tp:taxon-name><tp:taxon-name-part taxon-name-part-type="genus" reg="Melanomma">Melanomma</tp:taxon-name-part><tp:taxon-name-part taxon-name-part-type="species" reg="sanguinarium">sanguinarium</tp:taxon-name-part></tp:taxon-name>
                  </italic>
                </td><td rowspan="1" colspan="1">Unidentified host</td><td rowspan="1" colspan="1">–</td><td rowspan="1" colspan="1">–</td><td rowspan="1" colspan="1">
                  <xref ref-type="bibr" rid="B204">Saccardo (1878)</xref>
                </td></tr><tr><td rowspan="1" colspan="1">
                  <italic>
                    <tp:taxon-name><tp:taxon-name-part taxon-name-part-type="genus" reg="Melanomma">Melanomma</tp:taxon-name-part><tp:taxon-name-part taxon-name-part-type="species" reg="saviczii">saviczii</tp:taxon-name-part></tp:taxon-name>
                  </italic>
                </td><td rowspan="1" colspan="1">
                  <italic>
                    <tp:taxon-name><tp:taxon-name-part taxon-name-part-type="genus" reg="Thymus">Thymus</tp:taxon-name-part><tp:taxon-name-part taxon-name-part-type="species" reg="pseudohumillimus">pseudohumillimus</tp:taxon-name-part></tp:taxon-name>
                  </italic>
                </td><td rowspan="1" colspan="1">
                  <tp:taxon-name><tp:taxon-name-part taxon-name-part-type="family">Lamiaceae</tp:taxon-name-part></tp:taxon-name>
                </td><td rowspan="1" colspan="1">Ukraine</td><td rowspan="1" colspan="1"><xref ref-type="bibr" rid="B49">Dudka et al. (2004)</xref>; <xref ref-type="bibr" rid="B64">Farr and Rossman (2024)</xref></td></tr><tr><td rowspan="1" colspan="1">
                  <italic>
                    <tp:taxon-name><tp:taxon-name-part taxon-name-part-type="genus" reg="Melanomma">Melanomma</tp:taxon-name-part><tp:taxon-name-part taxon-name-part-type="species" reg="scrophulariae">scrophulariae</tp:taxon-name-part></tp:taxon-name>
                  </italic>
                </td><td rowspan="1" colspan="1">
                  <italic>
                    <tp:taxon-name><tp:taxon-name-part taxon-name-part-type="genus" reg="Scrophularia">Scrophularia</tp:taxon-name-part><tp:taxon-name-part taxon-name-part-type="species" reg="rupestris">rupestris</tp:taxon-name-part></tp:taxon-name>
                  </italic>
                </td><td rowspan="1" colspan="1">
                  <tp:taxon-name><tp:taxon-name-part taxon-name-part-type="family">Scrophulariaceae</tp:taxon-name-part></tp:taxon-name>
                </td><td rowspan="1" colspan="1">Ukraine</td><td rowspan="1" colspan="1">
                  <xref ref-type="bibr" rid="B81">Gucevic (1967)</xref>
                </td></tr><tr><td rowspan="1" colspan="1">
                  <italic>
                    <tp:taxon-name><tp:taxon-name-part taxon-name-part-type="genus" reg="Melanomma">Melanomma</tp:taxon-name-part><tp:taxon-name-part taxon-name-part-type="species" reg="sordidissimum">sordidissimum</tp:taxon-name-part></tp:taxon-name>
                  </italic>
                </td><td rowspan="1" colspan="1">
                  <italic>
                    <tp:taxon-name><tp:taxon-name-part taxon-name-part-type="genus" reg="Eriobotrya">Eriobotrya</tp:taxon-name-part><tp:taxon-name-part taxon-name-part-type="species" reg="japonica">japonica</tp:taxon-name-part></tp:taxon-name>
                  </italic>
                </td><td rowspan="1" colspan="1">
                  <tp:taxon-name><tp:taxon-name-part taxon-name-part-type="family">Rosaceae</tp:taxon-name-part></tp:taxon-name>
                </td><td rowspan="1" colspan="1">Argentina</td><td rowspan="1" colspan="1"><xref ref-type="bibr" rid="B236">Spegazzini (1909)</xref>; <xref ref-type="bibr" rid="B63">Farr (1973)</xref>; <xref ref-type="bibr" rid="B64">Farr and Rossman (2024)</xref></td></tr><tr><td rowspan="1" colspan="1">
                  <italic>
                    <tp:taxon-name><tp:taxon-name-part taxon-name-part-type="genus" reg="Melanomma">Melanomma</tp:taxon-name-part><tp:taxon-name-part taxon-name-part-type="species" reg="sparsum">sparsum</tp:taxon-name-part></tp:taxon-name>
                  </italic>
                </td><td rowspan="1" colspan="1"><italic><tp:taxon-name><tp:taxon-name-part taxon-name-part-type="genus" reg="Abies">Abies</tp:taxon-name-part></tp:taxon-name></italic> sp.</td><td rowspan="1" colspan="1">
                  <tp:taxon-name><tp:taxon-name-part taxon-name-part-type="family">Pinaceae</tp:taxon-name-part></tp:taxon-name>
                </td><td rowspan="1" colspan="1">Switzerland</td><td rowspan="1" colspan="1">
                  <xref ref-type="bibr" rid="B73">Fuckel (1873)</xref>
                </td></tr><tr><td rowspan="1" colspan="1">
                  <italic>
                    <tp:taxon-name><tp:taxon-name-part taxon-name-part-type="genus" reg="Melanomma">Melanomma</tp:taxon-name-part><tp:taxon-name-part taxon-name-part-type="species" reg="spiniferum">spiniferum</tp:taxon-name-part></tp:taxon-name>
                  </italic>
                </td><td rowspan="1" colspan="1">
                  <italic>
                    <tp:taxon-name><tp:taxon-name-part taxon-name-part-type="genus" reg="Morus">Morus</tp:taxon-name-part><tp:taxon-name-part taxon-name-part-type="species" reg="alba">alba</tp:taxon-name-part></tp:taxon-name>
                  </italic>
                </td><td rowspan="1" colspan="1">
                  <tp:taxon-name><tp:taxon-name-part taxon-name-part-type="family">Moraceae</tp:taxon-name-part></tp:taxon-name>
                </td><td rowspan="1" colspan="1">The United States</td><td rowspan="1" colspan="1"><xref ref-type="bibr" rid="B32">Cash (1953)</xref>; <xref ref-type="bibr" rid="B64">Farr and Rossman (2024)</xref></td></tr><tr><td rowspan="1" colspan="1">
                  <italic>
                    <tp:taxon-name><tp:taxon-name-part taxon-name-part-type="genus" reg="Melanomma">Melanomma</tp:taxon-name-part><tp:taxon-name-part taxon-name-part-type="species" reg="subandinum">subandinum</tp:taxon-name-part></tp:taxon-name>
                  </italic>
                </td><td rowspan="1" colspan="1">
                  <italic>
                    <tp:taxon-name><tp:taxon-name-part taxon-name-part-type="genus" reg="Atriplex">Atriplex</tp:taxon-name-part><tp:taxon-name-part taxon-name-part-type="species" reg="pamparum">pamparum</tp:taxon-name-part></tp:taxon-name>
                  </italic>
                </td><td rowspan="1" colspan="1">
                  <tp:taxon-name><tp:taxon-name-part taxon-name-part-type="family">Amaranthaceae</tp:taxon-name-part></tp:taxon-name>
                </td><td rowspan="1" colspan="1">Argentina</td><td rowspan="1" colspan="1"><xref ref-type="bibr" rid="B32">Cash (1953)</xref>; <xref ref-type="bibr" rid="B64">Farr and Rossman (2024)</xref></td></tr><tr><td rowspan="1" colspan="1">
                  <italic>
                    <tp:taxon-name><tp:taxon-name-part taxon-name-part-type="genus" reg="Melanomma">Melanomma</tp:taxon-name-part><tp:taxon-name-part taxon-name-part-type="species" reg="subdispersum">subdispersum</tp:taxon-name-part></tp:taxon-name>
                  </italic>
                </td><td rowspan="1" colspan="1"><italic><tp:taxon-name><tp:taxon-name-part taxon-name-part-type="genus" reg="Betula">Betula</tp:taxon-name-part></tp:taxon-name></italic> sp., and <italic><tp:taxon-name><tp:taxon-name-part taxon-name-part-type="genus" reg="Fagus">Fagus</tp:taxon-name-part></tp:taxon-name></italic> sp.</td><td rowspan="1" colspan="1"><tp:taxon-name><tp:taxon-name-part taxon-name-part-type="family">Betulaceae</tp:taxon-name-part></tp:taxon-name> and <tp:taxon-name><tp:taxon-name-part taxon-name-part-type="family">Fagaceae</tp:taxon-name-part></tp:taxon-name></td><td rowspan="1" colspan="1">Canada, Ireland, Poland, and the United Kingdom</td><td rowspan="1" colspan="1"><xref ref-type="bibr" rid="B37">Conners (1967)</xref>; <xref ref-type="bibr" rid="B164">Mulenko et al. (2008)</xref>; <xref ref-type="bibr" rid="B64">Farr and Rossman (2024)</xref></td></tr><tr><td rowspan="1" colspan="1">
                  <italic>
                    <tp:taxon-name><tp:taxon-name-part taxon-name-part-type="genus" reg="Melanomma">Melanomma</tp:taxon-name-part><tp:taxon-name-part taxon-name-part-type="species" reg="submojunkumica">submojunkumica</tp:taxon-name-part></tp:taxon-name>
                  </italic>
                </td><td rowspan="1" colspan="1">
                  <italic>
                    <tp:taxon-name><tp:taxon-name-part taxon-name-part-type="genus" reg="Haloxylon">Haloxylon</tp:taxon-name-part><tp:taxon-name-part taxon-name-part-type="species" reg="aphyllum">aphyllum</tp:taxon-name-part></tp:taxon-name>
                  </italic>
                </td><td rowspan="1" colspan="1">
                  <tp:taxon-name><tp:taxon-name-part taxon-name-part-type="family">Amaranthaceae</tp:taxon-name-part></tp:taxon-name>
                </td><td rowspan="1" colspan="1">Kazakhstan</td><td rowspan="1" colspan="1">
                  <xref ref-type="bibr" rid="B64">Farr and Rossman (2024)</xref>
                </td></tr><tr><td rowspan="1" colspan="1">
                  <italic>
                    <tp:taxon-name><tp:taxon-name-part taxon-name-part-type="genus" reg="Melanomma">Melanomma</tp:taxon-name-part><tp:taxon-name-part taxon-name-part-type="species" reg="thespesiae">thespesiae</tp:taxon-name-part></tp:taxon-name>
                  </italic>
                </td><td rowspan="1" colspan="1"><italic><tp:taxon-name><tp:taxon-name-part taxon-name-part-type="genus" reg="Thespesia">Thespesia</tp:taxon-name-part></tp:taxon-name></italic> sp.</td><td rowspan="1" colspan="1">
                  <tp:taxon-name><tp:taxon-name-part taxon-name-part-type="family">Malvaceae</tp:taxon-name-part></tp:taxon-name>
                </td><td rowspan="1" colspan="1">India</td><td rowspan="1" colspan="1">
                  <xref ref-type="bibr" rid="B64">Farr and Rossman (2024)</xref>
                </td></tr><tr><td rowspan="1" colspan="1">
                  <italic>
                    <tp:taxon-name><tp:taxon-name-part taxon-name-part-type="genus" reg="Melanomma">Melanomma</tp:taxon-name-part><tp:taxon-name-part taxon-name-part-type="species" reg="trevoae">trevoae</tp:taxon-name-part></tp:taxon-name>
                  </italic>
                </td><td rowspan="1" colspan="1">
                  <italic>
                    <tp:taxon-name><tp:taxon-name-part taxon-name-part-type="genus" reg="Trevoa">Trevoa</tp:taxon-name-part><tp:taxon-name-part taxon-name-part-type="species" reg="trinervia">trinervia</tp:taxon-name-part></tp:taxon-name>
                  </italic>
                </td><td rowspan="1" colspan="1">
                  <tp:taxon-name><tp:taxon-name-part taxon-name-part-type="family">Rhamnaceae</tp:taxon-name-part></tp:taxon-name>
                </td><td rowspan="1" colspan="1">Chile</td><td rowspan="1" colspan="1"><xref ref-type="bibr" rid="B63">Farr (1973)</xref>; <xref ref-type="bibr" rid="B64">Farr and Rossman (2024)</xref></td></tr><tr><td rowspan="1" colspan="1">
                  <italic>
                    <tp:taxon-name><tp:taxon-name-part taxon-name-part-type="genus" reg="Melanomma">Melanomma</tp:taxon-name-part><tp:taxon-name-part taxon-name-part-type="species" reg="vile">vile</tp:taxon-name-part></tp:taxon-name>
                  </italic>
                </td><td rowspan="1" colspan="1"><italic><tp:taxon-name><tp:taxon-name-part taxon-name-part-type="genus" reg="Quercus">Quercus</tp:taxon-name-part></tp:taxon-name></italic> sp.</td><td rowspan="1" colspan="1">
                  <tp:taxon-name><tp:taxon-name-part taxon-name-part-type="family">Fagaceae</tp:taxon-name-part></tp:taxon-name>
                </td><td rowspan="1" colspan="1">Sweden</td><td rowspan="1" colspan="1">
                  <xref ref-type="bibr" rid="B72">Fuckel (1870)</xref>
                </td></tr><tr><td rowspan="1" colspan="1"><italic><tp:taxon-name><tp:taxon-name-part taxon-name-part-type="genus" reg="Melanomma">Melanomma</tp:taxon-name-part><tp:taxon-name-part taxon-name-part-type="species" reg="xylaria">xylaria</tp:taxon-name-part></tp:taxon-name></italic>e</td><td rowspan="1" colspan="1">Unidentified host</td><td rowspan="1" colspan="1">–</td><td rowspan="1" colspan="1">Brazil</td><td rowspan="1" colspan="1">
                  <xref ref-type="bibr" rid="B94">Höhnel (1907)</xref>
                </td></tr><tr><td rowspan="1" colspan="1">
                  <italic>
                    <tp:taxon-name><tp:taxon-name-part taxon-name-part-type="genus" reg="Monoseptella">Monoseptella</tp:taxon-name-part><tp:taxon-name-part taxon-name-part-type="species" reg="rosae">rosae</tp:taxon-name-part></tp:taxon-name>
                  </italic>
                </td><td rowspan="1" colspan="1"><italic><tp:taxon-name><tp:taxon-name-part taxon-name-part-type="genus" reg="Rosa">Rosa</tp:taxon-name-part></tp:taxon-name></italic> sp.</td><td rowspan="1" colspan="1">
                  <tp:taxon-name><tp:taxon-name-part taxon-name-part-type="family">Rosaceae</tp:taxon-name-part></tp:taxon-name>
                </td><td rowspan="1" colspan="1">Uzbekistan</td><td rowspan="1" colspan="1">
                  <xref ref-type="bibr" rid="B275">Wanasinghe et al. (2018)</xref>
                </td></tr><tr><td rowspan="1" colspan="1">
                  <italic>
                    <tp:taxon-name><tp:taxon-name-part taxon-name-part-type="genus" reg="Muriformistrickeria">Muriformistrickeria</tp:taxon-name-part><tp:taxon-name-part taxon-name-part-type="species" reg="rosae">rosae</tp:taxon-name-part></tp:taxon-name>
                  </italic>
                </td><td rowspan="1" colspan="1"><italic><tp:taxon-name><tp:taxon-name-part taxon-name-part-type="genus" reg="Rosa">Rosa</tp:taxon-name-part></tp:taxon-name></italic> sp.</td><td rowspan="1" colspan="1">
                  <tp:taxon-name><tp:taxon-name-part taxon-name-part-type="family">Rosaceae</tp:taxon-name-part></tp:taxon-name>
                </td><td rowspan="1" colspan="1">Italy</td><td rowspan="1" colspan="1">
                  <xref ref-type="bibr" rid="B275">Wanasinghe et al. (2018)</xref>
                </td></tr><tr><td rowspan="1" colspan="1">
                  <italic>
                    <tp:taxon-name><tp:taxon-name-part taxon-name-part-type="genus" reg="Muriformistrickeria">Muriformistrickeria</tp:taxon-name-part><tp:taxon-name-part taxon-name-part-type="species" reg="rubi">rubi</tp:taxon-name-part></tp:taxon-name>
                  </italic>
                </td><td rowspan="1" colspan="1"><italic><tp:taxon-name><tp:taxon-name-part taxon-name-part-type="genus" reg="Rubus">Rubus</tp:taxon-name-part></tp:taxon-name></italic> sp.</td><td rowspan="1" colspan="1">
                  <tp:taxon-name><tp:taxon-name-part taxon-name-part-type="family">Rosaceae</tp:taxon-name-part></tp:taxon-name>
                </td><td rowspan="1" colspan="1">Italy</td><td rowspan="1" colspan="1">
                  <xref ref-type="bibr" rid="B264">Tian et al. (2015)</xref>
                </td></tr><tr><td rowspan="1" colspan="1">
                  <italic>
                    <tp:taxon-name><tp:taxon-name-part taxon-name-part-type="genus" reg="Navicella">Navicella</tp:taxon-name-part><tp:taxon-name-part taxon-name-part-type="species" reg="costaricensis">costaricensis</tp:taxon-name-part></tp:taxon-name>
                  </italic>
                </td><td rowspan="1" colspan="1">Unidentified host</td><td rowspan="1" colspan="1">–</td><td rowspan="1" colspan="1">The United States</td><td rowspan="1" colspan="1">
                  <xref ref-type="bibr" rid="B51">El-Shafie et al. (2005)</xref>
                </td></tr><tr><td rowspan="1" colspan="1">
                  <italic>
                    <tp:taxon-name><tp:taxon-name-part taxon-name-part-type="genus" reg="Navicella">Navicella</tp:taxon-name-part><tp:taxon-name-part taxon-name-part-type="species" reg="diabola">diabola</tp:taxon-name-part></tp:taxon-name>
                  </italic>
                </td><td rowspan="1" colspan="1"><italic><tp:taxon-name><tp:taxon-name-part taxon-name-part-type="genus" reg="Castanopsis">Castanopsis</tp:taxon-name-part></tp:taxon-name></italic> sp.</td><td rowspan="1" colspan="1">
                  <tp:taxon-name><tp:taxon-name-part taxon-name-part-type="family">Fagaceae</tp:taxon-name-part></tp:taxon-name>
                </td><td rowspan="1" colspan="1">China</td><td rowspan="1" colspan="1">
                  <xref ref-type="bibr" rid="B9">Aptroot (2003)</xref>
                </td></tr><tr><td rowspan="1" colspan="1">
                  <italic>
                    <tp:taxon-name><tp:taxon-name-part taxon-name-part-type="genus" reg="Navicella">Navicella</tp:taxon-name-part><tp:taxon-name-part taxon-name-part-type="species" reg="pallida">pallida</tp:taxon-name-part></tp:taxon-name>
                  </italic>
                </td><td rowspan="1" colspan="1"><italic><tp:taxon-name><tp:taxon-name-part taxon-name-part-type="genus" reg="Elaeocarpus">Elaeocarpus</tp:taxon-name-part></tp:taxon-name></italic> sp.</td><td rowspan="1" colspan="1">
                  <tp:taxon-name><tp:taxon-name-part taxon-name-part-type="family">Elaeocarpaceae</tp:taxon-name-part></tp:taxon-name>
                </td><td rowspan="1" colspan="1">Papua New Guinea</td><td rowspan="1" colspan="1">
                  <xref ref-type="bibr" rid="B10">Aptroot and Iperen (1998)</xref>
                </td></tr><tr><td rowspan="1" colspan="1">
                  <italic>
                    <tp:taxon-name><tp:taxon-name-part taxon-name-part-type="genus" reg="Navicella">Navicella</tp:taxon-name-part><tp:taxon-name-part taxon-name-part-type="species" reg="pileata">pileata</tp:taxon-name-part></tp:taxon-name>
                  </italic>
                </td><td rowspan="1" colspan="1"><italic><tp:taxon-name><tp:taxon-name-part taxon-name-part-type="genus" reg="Fraxinus">Fraxinus</tp:taxon-name-part></tp:taxon-name></italic> sp., <italic><tp:taxon-name><tp:taxon-name-part taxon-name-part-type="genus" reg="Salix">Salix</tp:taxon-name-part><tp:taxon-name-part taxon-name-part-type="species" reg="fragilis">fragilis</tp:taxon-name-part></tp:taxon-name></italic>, <italic><tp:taxon-name><tp:taxon-name-part taxon-name-part-type="genus" reg="Tilia">Tilia</tp:taxon-name-part></tp:taxon-name></italic> sp. and <italic><tp:taxon-name><tp:taxon-name-part taxon-name-part-type="genus" reg="Quercus">Quercus</tp:taxon-name-part></tp:taxon-name></italic> sp.</td><td rowspan="1" colspan="1"><tp:taxon-name><tp:taxon-name-part taxon-name-part-type="family">Fagaceae</tp:taxon-name-part></tp:taxon-name>, <tp:taxon-name><tp:taxon-name-part taxon-name-part-type="family">Malvaceae</tp:taxon-name-part></tp:taxon-name>, <tp:taxon-name><tp:taxon-name-part taxon-name-part-type="family">Oleaceae</tp:taxon-name-part></tp:taxon-name>, and <tp:taxon-name><tp:taxon-name-part taxon-name-part-type="family">Salicaceae</tp:taxon-name-part></tp:taxon-name></td><td rowspan="1" colspan="1">Finland, Lithuania and Norway</td><td rowspan="1" colspan="1"><xref ref-type="bibr" rid="B59">Fabre (1879)</xref>; <xref ref-type="bibr" rid="B97">Holm and Holm (1988)</xref>; <xref ref-type="bibr" rid="B64">Farr and Rossman (2024)</xref></td></tr><tr><td rowspan="1" colspan="1">
                  <italic>
                    <tp:taxon-name><tp:taxon-name-part taxon-name-part-type="genus" reg="Navicella">Navicella</tp:taxon-name-part><tp:taxon-name-part taxon-name-part-type="species" reg="xinjiangensis">xinjiangensis</tp:taxon-name-part></tp:taxon-name>
                  </italic>
                </td><td rowspan="1" colspan="1"><italic><tp:taxon-name><tp:taxon-name-part taxon-name-part-type="genus" reg="Lonicera">Lonicera</tp:taxon-name-part><tp:taxon-name-part taxon-name-part-type="species" reg="hispida">hispida</tp:taxon-name-part></tp:taxon-name></italic>, <italic><tp:taxon-name><tp:taxon-name-part taxon-name-part-type="genus" reg="Haloxylon">Haloxylon</tp:taxon-name-part><tp:taxon-name-part taxon-name-part-type="species" reg="ammodendron">ammodendron</tp:taxon-name-part></tp:taxon-name></italic></td><td rowspan="1" colspan="1"><tp:taxon-name><tp:taxon-name-part taxon-name-part-type="family">Amaranthaceae</tp:taxon-name-part></tp:taxon-name> and <tp:taxon-name><tp:taxon-name-part taxon-name-part-type="family">Caprifoliaceae</tp:taxon-name-part></tp:taxon-name></td><td rowspan="1" colspan="1">China</td><td rowspan="1" colspan="1"><xref ref-type="bibr" rid="B295">Yuan and Zhao (1994)</xref>; <xref ref-type="bibr" rid="B64">Farr and Rossman (2024)</xref></td></tr><tr><td rowspan="1" colspan="1">
                  <italic>
                    <tp:taxon-name><tp:taxon-name-part taxon-name-part-type="genus" reg="Neobyssosphaeria">Neobyssosphaeria</tp:taxon-name-part><tp:taxon-name-part taxon-name-part-type="species" reg="clematidis">clematidis</tp:taxon-name-part></tp:taxon-name>
                  </italic>
                </td><td rowspan="1" colspan="1">
                  <italic>
                    <tp:taxon-name><tp:taxon-name-part taxon-name-part-type="genus" reg="Clematis">Clematis</tp:taxon-name-part><tp:taxon-name-part taxon-name-part-type="species" reg="vitalba">vitalba</tp:taxon-name-part></tp:taxon-name>
                  </italic>
                </td><td rowspan="1" colspan="1">
                  <tp:taxon-name><tp:taxon-name-part taxon-name-part-type="family">Ranunculaceae</tp:taxon-name-part></tp:taxon-name>
                </td><td rowspan="1" colspan="1">The United Kingdom</td><td rowspan="1" colspan="1">
                  <xref ref-type="bibr" rid="B181">Phukhamsakda et al. (2020)</xref>
                </td></tr><tr><td rowspan="1" colspan="1">
                  <italic>
                    <tp:taxon-name><tp:taxon-name-part taxon-name-part-type="genus" reg="Petrakia">Petrakia</tp:taxon-name-part><tp:taxon-name-part taxon-name-part-type="species" reg="aesculi">aesculi</tp:taxon-name-part></tp:taxon-name>
                  </italic>
                </td><td rowspan="1" colspan="1">
                  <italic>
                    <tp:taxon-name><tp:taxon-name-part taxon-name-part-type="genus" reg="Aesculus">Aesculus</tp:taxon-name-part><tp:taxon-name-part taxon-name-part-type="species" reg="turbinata">turbinata</tp:taxon-name-part></tp:taxon-name>
                  </italic>
                </td><td rowspan="1" colspan="1">
                  <tp:taxon-name><tp:taxon-name-part taxon-name-part-type="family">Sapindaceae</tp:taxon-name-part></tp:taxon-name>
                </td><td rowspan="1" colspan="1">Japan</td><td rowspan="1" colspan="1">
                  <xref ref-type="bibr" rid="B117">Jaklitsch and Voglmayr (2017)</xref>
                </td></tr><tr><td rowspan="1" colspan="1">
                  <italic>
                    <tp:taxon-name><tp:taxon-name-part taxon-name-part-type="genus" reg="Petrakia">Petrakia</tp:taxon-name-part><tp:taxon-name-part taxon-name-part-type="species" reg="deviata">deviata</tp:taxon-name-part></tp:taxon-name>
                  </italic>
                </td><td rowspan="1" colspan="1">
                  <italic>
                    <tp:taxon-name><tp:taxon-name-part taxon-name-part-type="genus" reg="Acer">Acer</tp:taxon-name-part><tp:taxon-name-part taxon-name-part-type="species" reg="campestre">campestre</tp:taxon-name-part></tp:taxon-name>
                  </italic>
                </td><td rowspan="1" colspan="1">
                  <tp:taxon-name><tp:taxon-name-part taxon-name-part-type="family">Sapindaceae</tp:taxon-name-part></tp:taxon-name>
                </td><td rowspan="1" colspan="1">Georgia and Switzerland</td><td rowspan="1" colspan="1"><xref ref-type="bibr" rid="B280">Watzl (1937)</xref>; <xref ref-type="bibr" rid="B80">Gross et al. (2017)</xref></td></tr><tr><td rowspan="1" colspan="1">
                  <italic>
                    <tp:taxon-name><tp:taxon-name-part taxon-name-part-type="genus" reg="Petrakia">Petrakia</tp:taxon-name-part><tp:taxon-name-part taxon-name-part-type="species" reg="echinata">echinata</tp:taxon-name-part></tp:taxon-name>
                  </italic>
                </td><td rowspan="1" colspan="1"><italic><tp:taxon-name><tp:taxon-name-part taxon-name-part-type="genus" reg="Acer">Acer</tp:taxon-name-part></tp:taxon-name></italic> sp.</td><td rowspan="1" colspan="1">
                  <tp:taxon-name><tp:taxon-name-part taxon-name-part-type="family">Sapindaceae</tp:taxon-name-part></tp:taxon-name>
                </td><td rowspan="1" colspan="1">Italy, Slovakia, Switzerland and the United States</td><td rowspan="1" colspan="1"><xref ref-type="bibr" rid="B249">Sydow and Sydow (1913)</xref>; <xref ref-type="bibr" rid="B138">Li et al. (2016a)</xref>; <xref ref-type="bibr" rid="B80">Gross et al. (2017)</xref>; <xref ref-type="bibr" rid="B64">Farr and Rossman (2024)</xref></td></tr><tr><td rowspan="1" colspan="1">
                  <italic>
                    <tp:taxon-name><tp:taxon-name-part taxon-name-part-type="genus" reg="Petrakia">Petrakia</tp:taxon-name-part><tp:taxon-name-part taxon-name-part-type="species" reg="fagi">fagi</tp:taxon-name-part></tp:taxon-name>
                  </italic>
                </td><td rowspan="1" colspan="1">
                  <italic>
                    <tp:taxon-name><tp:taxon-name-part taxon-name-part-type="genus" reg="Fagus">Fagus</tp:taxon-name-part><tp:taxon-name-part taxon-name-part-type="species" reg="crenata">crenata</tp:taxon-name-part></tp:taxon-name>
                  </italic>
                </td><td rowspan="1" colspan="1">
                  <tp:taxon-name><tp:taxon-name-part taxon-name-part-type="family">Fagaceae</tp:taxon-name-part></tp:taxon-name>
                </td><td rowspan="1" colspan="1">Japan</td><td rowspan="1" colspan="1">
                  <xref ref-type="bibr" rid="B19">Beenken et al. (2020)</xref>
                </td></tr><tr><td rowspan="1" colspan="1">
                  <italic>
                    <tp:taxon-name><tp:taxon-name-part taxon-name-part-type="genus" reg="Petrakia">Petrakia</tp:taxon-name-part><tp:taxon-name-part taxon-name-part-type="species" reg="greenei">greenei</tp:taxon-name-part></tp:taxon-name>
                  </italic>
                </td><td rowspan="1" colspan="1">
                  <italic>
                    <tp:taxon-name><tp:taxon-name-part taxon-name-part-type="genus" reg="Acer">Acer</tp:taxon-name-part><tp:taxon-name-part taxon-name-part-type="species" reg="saccharinum">saccharinum</tp:taxon-name-part></tp:taxon-name>
                  </italic>
                </td><td rowspan="1" colspan="1">
                  <tp:taxon-name><tp:taxon-name-part taxon-name-part-type="family">Sapindaceae</tp:taxon-name-part></tp:taxon-name>
                </td><td rowspan="1" colspan="1">The United States</td><td rowspan="1" colspan="1">
                  <xref ref-type="bibr" rid="B19">Beenken et al. (2020)</xref>
                </td></tr><tr><td rowspan="1" colspan="1">
                  <italic>
                    <tp:taxon-name><tp:taxon-name-part taxon-name-part-type="genus" reg="Petrakia">Petrakia</tp:taxon-name-part><tp:taxon-name-part taxon-name-part-type="species" reg="irregularis">irregularis</tp:taxon-name-part></tp:taxon-name>
                  </italic>
                </td><td rowspan="1" colspan="1">
                  <italic>
                    <tp:taxon-name><tp:taxon-name-part taxon-name-part-type="genus" reg="Acer">Acer</tp:taxon-name-part><tp:taxon-name-part taxon-name-part-type="species" reg="pseudoplatanus">pseudoplatanus</tp:taxon-name-part></tp:taxon-name>
                  </italic>
                </td><td rowspan="1" colspan="1">
                  <tp:taxon-name><tp:taxon-name-part taxon-name-part-type="family">Sapindaceae</tp:taxon-name-part></tp:taxon-name>
                </td><td rowspan="1" colspan="1">The Netherlands and Poland</td><td rowspan="1" colspan="1"><xref ref-type="bibr" rid="B164">Mulenko et al. (2008)</xref>; <xref ref-type="bibr" rid="B64">Farr and Rossman (2024)</xref></td></tr><tr><td rowspan="1" colspan="1">
                  <italic>
                    <tp:taxon-name><tp:taxon-name-part taxon-name-part-type="genus" reg="Petrakia">Petrakia</tp:taxon-name-part><tp:taxon-name-part taxon-name-part-type="species" reg="juniperi">juniperi</tp:taxon-name-part></tp:taxon-name>
                  </italic>
                </td><td rowspan="1" colspan="1"><italic><tp:taxon-name><tp:taxon-name-part taxon-name-part-type="genus" reg="Juniperus">Juniperus</tp:taxon-name-part></tp:taxon-name></italic> sp.</td><td rowspan="1" colspan="1">
                  <tp:taxon-name><tp:taxon-name-part taxon-name-part-type="family">Cupressaceae</tp:taxon-name-part></tp:taxon-name>
                </td><td rowspan="1" colspan="1">Germany</td><td rowspan="1" colspan="1">
                  <xref ref-type="bibr" rid="B18">Bedlan (2017)</xref>
                </td></tr><tr><td rowspan="1" colspan="1">
                  <italic>
                    <tp:taxon-name><tp:taxon-name-part taxon-name-part-type="genus" reg="Petrakia">Petrakia</tp:taxon-name-part><tp:taxon-name-part taxon-name-part-type="species" reg="liobae">liobae</tp:taxon-name-part></tp:taxon-name>
                  </italic>
                </td><td rowspan="1" colspan="1">
                  <italic>
                    <tp:taxon-name><tp:taxon-name-part taxon-name-part-type="genus" reg="Fagus">Fagus</tp:taxon-name-part><tp:taxon-name-part taxon-name-part-type="species" reg="sylvatica">sylvatica</tp:taxon-name-part></tp:taxon-name>
                  </italic>
                </td><td rowspan="1" colspan="1">
                  <tp:taxon-name><tp:taxon-name-part taxon-name-part-type="family">Fagaceae</tp:taxon-name-part></tp:taxon-name>
                </td><td rowspan="1" colspan="1">Switzerland</td><td rowspan="1" colspan="1">
                  <xref ref-type="bibr" rid="B19">Beenken et al. (2020)</xref>
                </td></tr><tr><td rowspan="1" colspan="1">
                  <italic>
                    <tp:taxon-name><tp:taxon-name-part taxon-name-part-type="genus" reg="Petrakia">Petrakia</tp:taxon-name-part><tp:taxon-name-part taxon-name-part-type="species" reg="minima">minima</tp:taxon-name-part></tp:taxon-name>
                  </italic>
                </td><td rowspan="1" colspan="1">
                  <italic>
                    <tp:taxon-name><tp:taxon-name-part taxon-name-part-type="genus" reg="Fagus">Fagus</tp:taxon-name-part><tp:taxon-name-part taxon-name-part-type="species" reg="japonica">japonica</tp:taxon-name-part></tp:taxon-name>
                  </italic>
                </td><td rowspan="1" colspan="1">
                  <tp:taxon-name><tp:taxon-name-part taxon-name-part-type="family">Fagaceae</tp:taxon-name-part></tp:taxon-name>
                </td><td rowspan="1" colspan="1">Japan</td><td rowspan="1" colspan="1"><xref ref-type="bibr" rid="B86">Hashimoto et al. (2017)</xref>; <xref ref-type="bibr" rid="B19">Beenken et al. (2020)</xref></td></tr><tr><td rowspan="1" colspan="1">
                  <italic>
                    <tp:taxon-name><tp:taxon-name-part taxon-name-part-type="genus" reg="Petrakia">Petrakia</tp:taxon-name-part><tp:taxon-name-part taxon-name-part-type="species" reg="paracochinensis">paracochinensis</tp:taxon-name-part></tp:taxon-name>
                  </italic>
                </td><td rowspan="1" colspan="1">
                  <italic>
                    <tp:taxon-name><tp:taxon-name-part taxon-name-part-type="genus" reg="Miscanthus">Miscanthus</tp:taxon-name-part><tp:taxon-name-part taxon-name-part-type="species" reg="floridulus">floridulus</tp:taxon-name-part></tp:taxon-name>
                  </italic>
                </td><td rowspan="1" colspan="1">
                  <tp:taxon-name><tp:taxon-name-part taxon-name-part-type="family">Poaceae</tp:taxon-name-part></tp:taxon-name>
                </td><td rowspan="1" colspan="1">China</td><td rowspan="1" colspan="1">
                  <xref ref-type="bibr" rid="B290">Wong et al. (2002)</xref>
                </td></tr><tr><td rowspan="1" colspan="1">
                  <italic>
                    <tp:taxon-name><tp:taxon-name-part taxon-name-part-type="genus" reg="Phragmocephala">Phragmocephala</tp:taxon-name-part><tp:taxon-name-part taxon-name-part-type="species" reg="atra">atra</tp:taxon-name-part></tp:taxon-name>
                  </italic>
                </td><td rowspan="1" colspan="1"><italic><tp:taxon-name><tp:taxon-name-part taxon-name-part-type="genus" reg="Rhopalostylis">Rhopalostylis</tp:taxon-name-part><tp:taxon-name-part taxon-name-part-type="species" reg="sapida">sapida</tp:taxon-name-part></tp:taxon-name></italic> and <italic><tp:taxon-name><tp:taxon-name-part taxon-name-part-type="genus" reg="Urtica">Urtica</tp:taxon-name-part></tp:taxon-name></italic> sp.</td><td rowspan="1" colspan="1"><tp:taxon-name><tp:taxon-name-part taxon-name-part-type="family">Arecaceae</tp:taxon-name-part></tp:taxon-name>, <tp:taxon-name><tp:taxon-name-part taxon-name-part-type="family">Urticaceae</tp:taxon-name-part></tp:taxon-name></td><td rowspan="1" colspan="1">New Zealand and the United Kingdom</td><td rowspan="1" colspan="1"><xref ref-type="bibr" rid="B148">Mason and Hughes (1951)</xref>; <xref ref-type="bibr" rid="B153">McKenzie et al. (1992)</xref></td></tr><tr><td rowspan="1" colspan="1">
                  <italic>
                    <tp:taxon-name><tp:taxon-name-part taxon-name-part-type="genus" reg="Phragmocephala">Phragmocephala</tp:taxon-name-part><tp:taxon-name-part taxon-name-part-type="species" reg="elegans">elegans</tp:taxon-name-part></tp:taxon-name>
                  </italic>
                </td><td rowspan="1" colspan="1">
                  <italic>
                    <tp:taxon-name><tp:taxon-name-part taxon-name-part-type="genus" reg="Gymnanthes">Gymnanthes</tp:taxon-name-part><tp:taxon-name-part taxon-name-part-type="species" reg="lucida">lucida</tp:taxon-name-part></tp:taxon-name>
                  </italic>
                </td><td rowspan="1" colspan="1">
                  <tp:taxon-name><tp:taxon-name-part taxon-name-part-type="family">Euphorbiaceae</tp:taxon-name-part></tp:taxon-name>
                </td><td rowspan="1" colspan="1">Brazil and Cuba</td><td rowspan="1" colspan="1">
                  <xref ref-type="bibr" rid="B33">Castañeda (1985)</xref>
                </td></tr><tr><td rowspan="1" colspan="1">
                  <italic>
                    <tp:taxon-name><tp:taxon-name-part taxon-name-part-type="genus" reg="Phragmocephala">Phragmocephala</tp:taxon-name-part><tp:taxon-name-part taxon-name-part-type="species" reg="elliptica">elliptica</tp:taxon-name-part></tp:taxon-name>
                  </italic>
                </td><td rowspan="1" colspan="1"><italic><tp:taxon-name><tp:taxon-name-part taxon-name-part-type="genus" reg="Elaeagnus">Elaeagnus</tp:taxon-name-part></tp:taxon-name></italic> sp., <italic><tp:taxon-name><tp:taxon-name-part taxon-name-part-type="genus" reg="Filipendula">Filipendula</tp:taxon-name-part><tp:taxon-name-part taxon-name-part-type="species" reg="denudata">denudata</tp:taxon-name-part></tp:taxon-name></italic>, <italic><tp:taxon-name><tp:taxon-name-part taxon-name-part-type="genus" reg="Laurus">Laurus</tp:taxon-name-part></tp:taxon-name></italic> sp. <italic><tp:taxon-name><tp:taxon-name-part taxon-name-part-type="genus" reg="Quercus">Quercus</tp:taxon-name-part><tp:taxon-name-part taxon-name-part-type="species" reg="robur">robur</tp:taxon-name-part></tp:taxon-name></italic> and <italic><tp:taxon-name><tp:taxon-name-part taxon-name-part-type="genus" reg="Sambucus">Sambucus</tp:taxon-name-part></tp:taxon-name></italic> sp.</td><td rowspan="1" colspan="1"><tp:taxon-name><tp:taxon-name-part taxon-name-part-type="family">Adoxaceae</tp:taxon-name-part></tp:taxon-name>, <tp:taxon-name><tp:taxon-name-part taxon-name-part-type="family">Elaeagnaceae</tp:taxon-name-part></tp:taxon-name>, <tp:taxon-name><tp:taxon-name-part taxon-name-part-type="family">Fagaceae</tp:taxon-name-part></tp:taxon-name>, <tp:taxon-name><tp:taxon-name-part taxon-name-part-type="family">Lauraceae</tp:taxon-name-part></tp:taxon-name>, and <tp:taxon-name><tp:taxon-name-part taxon-name-part-type="family">Rosaceae</tp:taxon-name-part></tp:taxon-name></td><td rowspan="1" colspan="1">Canada, Russia, Ukraine and the United Kingdom</td><td rowspan="1" colspan="1"><xref ref-type="bibr" rid="B103">Hughes (1979)</xref>; <xref ref-type="bibr" rid="B45">Dennis (1986)</xref>; <xref ref-type="bibr" rid="B98">Holubtsova and Andrianova (2008)</xref>; <xref ref-type="bibr" rid="B64">Farr and Rossman (2024)</xref></td></tr><tr><td rowspan="1" colspan="1">
                  <italic>
                    <tp:taxon-name><tp:taxon-name-part taxon-name-part-type="genus" reg="Phragmocephala">Phragmocephala</tp:taxon-name-part><tp:taxon-name-part taxon-name-part-type="species" reg="garethjonesii">garethjonesii</tp:taxon-name-part></tp:taxon-name>
                  </italic>
                </td><td rowspan="1" colspan="1">Unidentified host</td><td rowspan="1" colspan="1">–</td><td rowspan="1" colspan="1">China</td><td rowspan="1" colspan="1">
                  <xref ref-type="bibr" rid="B243">Su et al. (2015)</xref>
                </td></tr><tr><td rowspan="1" colspan="1">
                  <italic>
                    <tp:taxon-name><tp:taxon-name-part taxon-name-part-type="genus" reg="Phragmocephala">Phragmocephala</tp:taxon-name-part><tp:taxon-name-part taxon-name-part-type="species" reg="glanduliformis">glanduliformis</tp:taxon-name-part></tp:taxon-name>
                  </italic>
                </td><td rowspan="1" colspan="1"><italic><tp:taxon-name><tp:taxon-name-part taxon-name-part-type="genus" reg="Corticium">Corticium</tp:taxon-name-part><tp:taxon-name-part taxon-name-part-type="species" reg="coronatum">coronatum</tp:taxon-name-part></tp:taxon-name></italic>, <italic><tp:taxon-name><tp:taxon-name-part taxon-name-part-type="genus" reg="Picea">Picea</tp:taxon-name-part><tp:taxon-name-part taxon-name-part-type="species" reg="obovate">obovate</tp:taxon-name-part></tp:taxon-name></italic> and <italic><tp:taxon-name><tp:taxon-name-part taxon-name-part-type="genus" reg="Quercus">Quercus</tp:taxon-name-part></tp:taxon-name></italic> sp.</td><td rowspan="1" colspan="1"><tp:taxon-name><tp:taxon-name-part taxon-name-part-type="family">Corticiaceae</tp:taxon-name-part></tp:taxon-name>, <tp:taxon-name><tp:taxon-name-part taxon-name-part-type="family">Fagaceae</tp:taxon-name-part></tp:taxon-name>, and <tp:taxon-name><tp:taxon-name-part taxon-name-part-type="family">Pinaceae</tp:taxon-name-part></tp:taxon-name></td><td rowspan="1" colspan="1">Austria</td><td rowspan="1" colspan="1"><xref ref-type="bibr" rid="B101">Hughes (1955)</xref>; <xref ref-type="bibr" rid="B64">Farr and Rossman (2024)</xref></td></tr><tr><td rowspan="1" colspan="1">
                  <italic>
                    <tp:taxon-name><tp:taxon-name-part taxon-name-part-type="genus" reg="Phragmocephala">Phragmocephala</tp:taxon-name-part><tp:taxon-name-part taxon-name-part-type="species" reg="hughesii">hughesii</tp:taxon-name-part></tp:taxon-name>
                  </italic>
                </td><td rowspan="1" colspan="1">Unidentified host</td><td rowspan="1" colspan="1">–</td><td rowspan="1" colspan="1">China</td><td rowspan="1" colspan="1">
                  <xref ref-type="bibr" rid="B291">Wu and Zhuang (2005)</xref>
                </td></tr><tr><td rowspan="1" colspan="1">
                  <italic>
                    <tp:taxon-name><tp:taxon-name-part taxon-name-part-type="genus" reg="Phragmocephala">Phragmocephala</tp:taxon-name-part><tp:taxon-name-part taxon-name-part-type="species" reg="minima">minima</tp:taxon-name-part></tp:taxon-name>
                  </italic>
                </td><td rowspan="1" colspan="1"><italic><tp:taxon-name><tp:taxon-name-part taxon-name-part-type="genus" reg="Abies">Abies</tp:taxon-name-part><tp:taxon-name-part taxon-name-part-type="species" reg="balsamea">balsamea</tp:taxon-name-part></tp:taxon-name></italic> and <italic><tp:taxon-name><tp:taxon-name-part taxon-name-part-type="genus" reg="Fagus">Fagus</tp:taxon-name-part><tp:taxon-name-part taxon-name-part-type="species" reg="sylvatica">sylvatica</tp:taxon-name-part></tp:taxon-name></italic></td><td rowspan="1" colspan="1"><tp:taxon-name><tp:taxon-name-part taxon-name-part-type="family">Fagaceae</tp:taxon-name-part></tp:taxon-name> and <tp:taxon-name><tp:taxon-name-part taxon-name-part-type="family">Pinaceae</tp:taxon-name-part></tp:taxon-name></td><td rowspan="1" colspan="1">Canada and the United Kingdom</td><td rowspan="1" colspan="1"><xref ref-type="bibr" rid="B148">Mason and Hughes (1951)</xref>; <xref ref-type="bibr" rid="B37">Conners (1967)</xref></td></tr><tr><td rowspan="1" colspan="1">
                  <italic>
                    <tp:taxon-name><tp:taxon-name-part taxon-name-part-type="genus" reg="Phragmocephala">Phragmocephala</tp:taxon-name-part><tp:taxon-name-part taxon-name-part-type="species" reg="prolifera">prolifera</tp:taxon-name-part></tp:taxon-name>
                  </italic>
                </td><td rowspan="1" colspan="1"><italic><tp:taxon-name><tp:taxon-name-part taxon-name-part-type="genus" reg="Populus">Populus</tp:taxon-name-part><tp:taxon-name-part taxon-name-part-type="species" reg="tremuloides">tremuloides</tp:taxon-name-part></tp:taxon-name></italic> and <italic><tp:taxon-name><tp:taxon-name-part taxon-name-part-type="genus" reg="Urtica">Urtica</tp:taxon-name-part><tp:taxon-name-part taxon-name-part-type="species" reg="dioica">dioica</tp:taxon-name-part></tp:taxon-name></italic></td><td rowspan="1" colspan="1"><tp:taxon-name><tp:taxon-name-part taxon-name-part-type="family">Salicaceae</tp:taxon-name-part></tp:taxon-name> and <tp:taxon-name><tp:taxon-name-part taxon-name-part-type="family">Urticaceae</tp:taxon-name-part></tp:taxon-name></td><td rowspan="1" colspan="1">Belgium and Canada</td><td rowspan="1" colspan="1"><xref ref-type="bibr" rid="B103">Hughes (1979)</xref>; <xref ref-type="bibr" rid="B64">Farr and Rossman (2024)</xref></td></tr><tr><td rowspan="1" colspan="1">
                  <italic>
                    <tp:taxon-name><tp:taxon-name-part taxon-name-part-type="genus" reg="Phragmocephala">Phragmocephala</tp:taxon-name-part><tp:taxon-name-part taxon-name-part-type="species" reg="stemphylioides">stemphylioides</tp:taxon-name-part></tp:taxon-name>
                  </italic>
                </td><td rowspan="1" colspan="1"><italic><tp:taxon-name><tp:taxon-name-part taxon-name-part-type="genus" reg="Carya">Carya</tp:taxon-name-part></tp:taxon-name></italic> sp., <italic><tp:taxon-name><tp:taxon-name-part taxon-name-part-type="genus" reg="Cistus">Cistus</tp:taxon-name-part></tp:taxon-name></italic> sp. and <italic><tp:taxon-name><tp:taxon-name-part taxon-name-part-type="genus" reg="Pistacia">Pistacia</tp:taxon-name-part><tp:taxon-name-part taxon-name-part-type="species" reg="lentiscus">lentiscus</tp:taxon-name-part></tp:taxon-name></italic></td><td rowspan="1" colspan="1"><tp:taxon-name><tp:taxon-name-part taxon-name-part-type="family">Anacardiaceae</tp:taxon-name-part></tp:taxon-name>, <tp:taxon-name><tp:taxon-name-part taxon-name-part-type="family">Cistaceae</tp:taxon-name-part></tp:taxon-name>, and <tp:taxon-name><tp:taxon-name-part taxon-name-part-type="family">Juglandaceae</tp:taxon-name-part></tp:taxon-name></td><td rowspan="1" colspan="1">Brazil, Canada, China and Italy</td><td rowspan="1" colspan="1"><xref ref-type="bibr" rid="B102">Hughes (1958)</xref>; <xref ref-type="bibr" rid="B298">Zhuang (2005)</xref>; <xref ref-type="bibr" rid="B146">Lunghini et al. (2013)</xref>; <xref ref-type="bibr" rid="B64">Farr and Rossman (2024)</xref></td></tr><tr><td rowspan="1" colspan="1">
                  <italic>
                    <tp:taxon-name><tp:taxon-name-part taxon-name-part-type="genus" reg="Phragmotrichum">Phragmotrichum</tp:taxon-name-part><tp:taxon-name-part taxon-name-part-type="species" reg="andamanense">andamanense</tp:taxon-name-part></tp:taxon-name>
                  </italic>
                </td><td rowspan="1" colspan="1"><italic><tp:taxon-name><tp:taxon-name-part taxon-name-part-type="genus" reg="Strobilanthes">Strobilanthes</tp:taxon-name-part></tp:taxon-name></italic> sp.</td><td rowspan="1" colspan="1">
                  <tp:taxon-name><tp:taxon-name-part taxon-name-part-type="family">Acanthaceae</tp:taxon-name-part></tp:taxon-name>
                </td><td rowspan="1" colspan="1">India</td><td rowspan="1" colspan="1">
                  <xref ref-type="bibr" rid="B21">Bhat and Kendrick (1993)</xref>
                </td></tr><tr><td rowspan="1" colspan="1">
                  <italic>
                    <tp:taxon-name><tp:taxon-name-part taxon-name-part-type="genus" reg="Phragmotrichum">Phragmotrichum</tp:taxon-name-part><tp:taxon-name-part taxon-name-part-type="species" reg="chailletii">chailletii</tp:taxon-name-part></tp:taxon-name>
                  </italic>
                </td><td rowspan="1" colspan="1"><italic><tp:taxon-name><tp:taxon-name-part taxon-name-part-type="genus" reg="Abies">Abies</tp:taxon-name-part></tp:taxon-name></italic> sp. and <italic><tp:taxon-name><tp:taxon-name-part taxon-name-part-type="genus" reg="Picea">Picea</tp:taxon-name-part></tp:taxon-name></italic> sp.</td><td rowspan="1" colspan="1">
                  <tp:taxon-name><tp:taxon-name-part taxon-name-part-type="family">Pinaceae</tp:taxon-name-part></tp:taxon-name>
                </td><td rowspan="1" colspan="1">Canada, Switzerland, Romania and the United States</td><td rowspan="1" colspan="1"><xref ref-type="bibr" rid="B136">Kunze and Schmidt (1823)</xref>; <xref ref-type="bibr" rid="B76">Ginns (1986)</xref>; <xref ref-type="bibr" rid="B64">Farr and Rossman (2024)</xref></td></tr><tr><td rowspan="1" colspan="1">
                  <italic>
                    <tp:taxon-name><tp:taxon-name-part taxon-name-part-type="genus" reg="Phragmotrichum">Phragmotrichum</tp:taxon-name-part><tp:taxon-name-part taxon-name-part-type="species" reg="karstenii">karstenii</tp:taxon-name-part></tp:taxon-name>
                  </italic>
                </td><td rowspan="1" colspan="1">
                  <italic>
                    <tp:taxon-name><tp:taxon-name-part taxon-name-part-type="genus" reg="Acer">Acer</tp:taxon-name-part><tp:taxon-name-part taxon-name-part-type="species" reg="platanoides">platanoides</tp:taxon-name-part></tp:taxon-name>
                  </italic>
                </td><td rowspan="1" colspan="1">
                  <tp:taxon-name><tp:taxon-name-part taxon-name-part-type="family">Sapindaceae</tp:taxon-name-part></tp:taxon-name>
                </td><td rowspan="1" colspan="1">Finland</td><td rowspan="1" colspan="1">
                  <xref ref-type="bibr" rid="B245">Sutton and Pirozynski (1965)</xref>
                </td></tr><tr><td rowspan="1" colspan="1">
                  <italic>
                    <tp:taxon-name><tp:taxon-name-part taxon-name-part-type="genus" reg="Phragmotrichum">Phragmotrichum</tp:taxon-name-part><tp:taxon-name-part taxon-name-part-type="species" reg="rivoclarinum">rivoclarinum</tp:taxon-name-part></tp:taxon-name>
                  </italic>
                </td><td rowspan="1" colspan="1"><italic><tp:taxon-name><tp:taxon-name-part taxon-name-part-type="genus" reg="Acer">Acer</tp:taxon-name-part></tp:taxon-name></italic> sp., <italic><tp:taxon-name><tp:taxon-name-part taxon-name-part-type="genus" reg="Alnus">Alnus</tp:taxon-name-part></tp:taxon-name></italic> sp. and <italic><tp:taxon-name><tp:taxon-name-part taxon-name-part-type="genus" reg="Salix">Salix</tp:taxon-name-part></tp:taxon-name></italic> sp.</td><td rowspan="1" colspan="1"><tp:taxon-name><tp:taxon-name-part taxon-name-part-type="family">Betulaceae</tp:taxon-name-part></tp:taxon-name>, <tp:taxon-name><tp:taxon-name-part taxon-name-part-type="family">Salicaceae</tp:taxon-name-part></tp:taxon-name>, and <tp:taxon-name><tp:taxon-name-part taxon-name-part-type="family">Sapindaceae</tp:taxon-name-part></tp:taxon-name></td><td rowspan="1" colspan="1">Canada, Italy and the United Kingdom</td><td rowspan="1" colspan="1"><xref ref-type="bibr" rid="B246">Sutton and Pirozynski (1966)</xref>; <xref ref-type="bibr" rid="B76">Ginns (1986)</xref>; <xref ref-type="bibr" rid="B64">Farr and Rossman (2024)</xref></td></tr><tr><td rowspan="1" colspan="1">
                  <italic>
                    <tp:taxon-name><tp:taxon-name-part taxon-name-part-type="genus" reg="Phragmotrichum">Phragmotrichum</tp:taxon-name-part><tp:taxon-name-part taxon-name-part-type="species" reg="vassiljevae">vassiljevae</tp:taxon-name-part></tp:taxon-name>
                  </italic>
                </td><td rowspan="1" colspan="1">
                  <italic>
                    <tp:taxon-name><tp:taxon-name-part taxon-name-part-type="genus" reg="Alnus">Alnus</tp:taxon-name-part><tp:taxon-name-part taxon-name-part-type="species" reg="kamtschatica">kamtschatica</tp:taxon-name-part></tp:taxon-name>
                  </italic>
                </td><td rowspan="1" colspan="1">
                  <tp:taxon-name><tp:taxon-name-part taxon-name-part-type="family">Betulaceae</tp:taxon-name-part></tp:taxon-name>
                </td><td rowspan="1" colspan="1">Russia</td><td rowspan="1" colspan="1">
                  <xref ref-type="bibr" rid="B155">Melnik (1984)</xref>
                </td></tr><tr><td rowspan="1" colspan="1">
                  <italic>
                    <tp:taxon-name><tp:taxon-name-part taxon-name-part-type="genus" reg="Pleotrichocladium">Pleotrichocladium</tp:taxon-name-part><tp:taxon-name-part taxon-name-part-type="species" reg="opacum">opacum</tp:taxon-name-part></tp:taxon-name>
                  </italic>
                </td><td rowspan="1" colspan="1">Soil</td><td rowspan="1" colspan="1">–</td><td rowspan="1" colspan="1">Spain</td><td rowspan="1" colspan="1">
                  <xref ref-type="bibr" rid="B92">Hernández-Restrepo et al. (2017)</xref>
                </td></tr><tr><td rowspan="1" colspan="1">
                  <italic>
                    <tp:taxon-name><tp:taxon-name-part taxon-name-part-type="genus" reg="Praetumpfia">Praetumpfia</tp:taxon-name-part><tp:taxon-name-part taxon-name-part-type="species" reg="obducens">obducens</tp:taxon-name-part></tp:taxon-name>
                  </italic>
                </td><td rowspan="1" colspan="1">
                  <italic>
                    <tp:taxon-name><tp:taxon-name-part taxon-name-part-type="genus" reg="Fraxinus">Fraxinus</tp:taxon-name-part><tp:taxon-name-part taxon-name-part-type="species" reg="excelsior">excelsior</tp:taxon-name-part></tp:taxon-name>
                  </italic>
                </td><td rowspan="1" colspan="1">
                  <tp:taxon-name><tp:taxon-name-part taxon-name-part-type="family">Oleaceae</tp:taxon-name-part></tp:taxon-name>
                </td><td rowspan="1" colspan="1">Austria and Sweden</td><td rowspan="1" colspan="1">
                  <xref ref-type="bibr" rid="B117">Jaklitsch and Voglmayr (2017)</xref>
                </td></tr><tr><td rowspan="1" colspan="1">
                  <italic>
                    <tp:taxon-name><tp:taxon-name-part taxon-name-part-type="genus" reg="Pseudobyssosphaeria">Pseudobyssosphaeria</tp:taxon-name-part><tp:taxon-name-part taxon-name-part-type="species" reg="bambusae">bambusae</tp:taxon-name-part></tp:taxon-name>
                  </italic>
                </td><td rowspan="1" colspan="1"><italic><tp:taxon-name><tp:taxon-name-part taxon-name-part-type="genus" reg="Bamboo">Bamboo</tp:taxon-name-part></tp:taxon-name></italic> sp.</td><td rowspan="1" colspan="1">
                  <tp:taxon-name><tp:taxon-name-part taxon-name-part-type="family">Poaceae</tp:taxon-name-part></tp:taxon-name>
                </td><td rowspan="1" colspan="1">Thailand</td><td rowspan="1" colspan="1">
                  <xref ref-type="bibr" rid="B111">Hyde et al. (2018)</xref>
                </td></tr><tr><td rowspan="1" colspan="1">
                  <italic>
                    <tp:taxon-name><tp:taxon-name-part taxon-name-part-type="genus" reg="Pseudostrickeria">Pseudostrickeria</tp:taxon-name-part><tp:taxon-name-part taxon-name-part-type="species" reg="muriformis">muriformis</tp:taxon-name-part></tp:taxon-name>
                  </italic>
                </td><td rowspan="1" colspan="1">
                  <italic>
                    <tp:taxon-name><tp:taxon-name-part taxon-name-part-type="genus" reg="Origanum">Origanum</tp:taxon-name-part><tp:taxon-name-part taxon-name-part-type="species" reg="vulgare">vulgare</tp:taxon-name-part></tp:taxon-name>
                  </italic>
                </td><td rowspan="1" colspan="1">
                  <tp:taxon-name><tp:taxon-name-part taxon-name-part-type="family">Lamiaceae</tp:taxon-name-part></tp:taxon-name>
                </td><td rowspan="1" colspan="1">Italy</td><td rowspan="1" colspan="1">
                  <xref ref-type="bibr" rid="B264">Tian et al. (2015)</xref>
                </td></tr><tr><td rowspan="1" colspan="1">
                  <italic>
                    <tp:taxon-name><tp:taxon-name-part taxon-name-part-type="genus" reg="Pseudostrickeria">Pseudostrickeria</tp:taxon-name-part><tp:taxon-name-part taxon-name-part-type="species" reg="ononidis">ononidis</tp:taxon-name-part></tp:taxon-name>
                  </italic>
                </td><td rowspan="1" colspan="1">
                  <italic>
                    <tp:taxon-name><tp:taxon-name-part taxon-name-part-type="genus" reg="Ononis">Ononis</tp:taxon-name-part><tp:taxon-name-part taxon-name-part-type="species" reg="spinosa">spinosa</tp:taxon-name-part></tp:taxon-name>
                  </italic>
                </td><td rowspan="1" colspan="1">
                  <tp:taxon-name><tp:taxon-name-part taxon-name-part-type="family">Fabaceae</tp:taxon-name-part></tp:taxon-name>
                </td><td rowspan="1" colspan="1">Italy</td><td rowspan="1" colspan="1">
                  <xref ref-type="bibr" rid="B264">Tian et al. (2015)</xref>
                </td></tr><tr><td rowspan="1" colspan="1">
                  <italic>
                    <tp:taxon-name><tp:taxon-name-part taxon-name-part-type="genus" reg="Pseudostrickeria">Pseudostrickeria</tp:taxon-name-part><tp:taxon-name-part taxon-name-part-type="species" reg="rosae">rosae</tp:taxon-name-part></tp:taxon-name>
                  </italic>
                </td><td rowspan="1" colspan="1"><italic><tp:taxon-name><tp:taxon-name-part taxon-name-part-type="genus" reg="Rosa">Rosa</tp:taxon-name-part></tp:taxon-name></italic> sp.</td><td rowspan="1" colspan="1">
                  <tp:taxon-name><tp:taxon-name-part taxon-name-part-type="family">Rosaceae</tp:taxon-name-part></tp:taxon-name>
                </td><td rowspan="1" colspan="1">Italy</td><td rowspan="1" colspan="1">
                  <xref ref-type="bibr" rid="B275">Wanasinghe et al. (2018)</xref>
                </td></tr><tr><td rowspan="1" colspan="1">
                  <italic>
                    <tp:taxon-name><tp:taxon-name-part taxon-name-part-type="genus" reg="Sarimanas">Sarimanas</tp:taxon-name-part><tp:taxon-name-part taxon-name-part-type="species" reg="pseudofluviatile">pseudofluviatile</tp:taxon-name-part></tp:taxon-name>
                  </italic>
                </td><td rowspan="1" colspan="1">Unidentified host</td><td rowspan="1" colspan="1">–</td><td rowspan="1" colspan="1">Japan</td><td rowspan="1" colspan="1">
                  <xref ref-type="bibr" rid="B143">Liu et al. (2015)</xref>
                </td></tr><tr><td rowspan="1" colspan="1">
                  <italic>
                    <tp:taxon-name><tp:taxon-name-part taxon-name-part-type="genus" reg="Sarimanas">Sarimanas</tp:taxon-name-part><tp:taxon-name-part taxon-name-part-type="species" reg="shirakamiense">shirakamiense</tp:taxon-name-part></tp:taxon-name>
                  </italic>
                </td><td rowspan="1" colspan="1">
                  <italic>
                    <tp:taxon-name><tp:taxon-name-part taxon-name-part-type="genus" reg="Swida">Swida</tp:taxon-name-part><tp:taxon-name-part taxon-name-part-type="species" reg="controversa">controversa</tp:taxon-name-part></tp:taxon-name>
                  </italic>
                </td><td rowspan="1" colspan="1">
                  <tp:taxon-name><tp:taxon-name-part taxon-name-part-type="family">Cornaceae</tp:taxon-name-part></tp:taxon-name>
                </td><td rowspan="1" colspan="1">Japan</td><td rowspan="1" colspan="1">
                  <xref ref-type="bibr" rid="B143">Liu et al. (2015)</xref>
                </td></tr><tr><td rowspan="1" colspan="1">
                  <italic>
                    <tp:taxon-name><tp:taxon-name-part taxon-name-part-type="genus" reg="Seifertia">Seifertia</tp:taxon-name-part><tp:taxon-name-part taxon-name-part-type="species" reg="alpina">alpina</tp:taxon-name-part></tp:taxon-name>
                  </italic>
                </td><td rowspan="1" colspan="1">
                  <italic>
                    <tp:taxon-name><tp:taxon-name-part taxon-name-part-type="genus" reg="Rhododendron">Rhododendron</tp:taxon-name-part><tp:taxon-name-part taxon-name-part-type="species" reg="ponticum">ponticum</tp:taxon-name-part></tp:taxon-name>
                  </italic>
                </td><td rowspan="1" colspan="1">
                  <tp:taxon-name><tp:taxon-name-part taxon-name-part-type="family">Ericaceae</tp:taxon-name-part></tp:taxon-name>
                </td><td rowspan="1" colspan="1">Austria</td><td rowspan="1" colspan="1">
                  <xref ref-type="bibr" rid="B19">Beenken et al. (2020)</xref>
                </td></tr><tr><td rowspan="1" colspan="1">
                  <italic>
                    <tp:taxon-name><tp:taxon-name-part taxon-name-part-type="genus" reg="Seifertia">Seifertia</tp:taxon-name-part><tp:taxon-name-part taxon-name-part-type="species" reg="azaleae">azaleae</tp:taxon-name-part></tp:taxon-name>
                  </italic>
                </td><td rowspan="1" colspan="1"><italic><tp:taxon-name><tp:taxon-name-part taxon-name-part-type="genus" reg="Ledum">Ledum</tp:taxon-name-part><tp:taxon-name-part taxon-name-part-type="species" reg="groenlandicum">groenlandicum</tp:taxon-name-part></tp:taxon-name></italic>, <italic><tp:taxon-name><tp:taxon-name-part taxon-name-part-type="genus" reg="Leucopogon">Leucopogon</tp:taxon-name-part><tp:taxon-name-part taxon-name-part-type="species" reg="costatus">costatus</tp:taxon-name-part></tp:taxon-name></italic> and <italic><tp:taxon-name><tp:taxon-name-part taxon-name-part-type="genus" reg="Rhododendron">Rhododendron</tp:taxon-name-part></tp:taxon-name></italic> sp.</td><td rowspan="1" colspan="1">
                  <tp:taxon-name><tp:taxon-name-part taxon-name-part-type="family">Ericaceae</tp:taxon-name-part></tp:taxon-name>
                </td><td rowspan="1" colspan="1">Australia, Canada, China, Germany, Italy, Japan, the Netherlands, New Zealand, Panama, Switzerland, the United Kingdom and the United States</td><td rowspan="1" colspan="1"><xref ref-type="bibr" rid="B283">White and Hamilton (1935)</xref>; <xref ref-type="bibr" rid="B173">Partridge and Morgan-Jones (2002)</xref>; <xref ref-type="bibr" rid="B64">Farr and Rossman (2024)</xref></td></tr><tr><td rowspan="1" colspan="1">
                  <italic>
                    <tp:taxon-name><tp:taxon-name-part taxon-name-part-type="genus" reg="Seifertia">Seifertia</tp:taxon-name-part><tp:taxon-name-part taxon-name-part-type="species" reg="shangrilaensis">shangrilaensis</tp:taxon-name-part></tp:taxon-name>
                  </italic>
                </td><td rowspan="1" colspan="1">
                  <italic>
                    <tp:taxon-name><tp:taxon-name-part taxon-name-part-type="genus" reg="Rhododendron">Rhododendron</tp:taxon-name-part><tp:taxon-name-part taxon-name-part-type="species" reg="decorum">decorum</tp:taxon-name-part></tp:taxon-name>
                  </italic>
                </td><td rowspan="1" colspan="1">
                  <tp:taxon-name><tp:taxon-name-part taxon-name-part-type="family">Ericaceae</tp:taxon-name-part></tp:taxon-name>
                </td><td rowspan="1" colspan="1">China</td><td rowspan="1" colspan="1">
                  <xref ref-type="bibr" rid="B139">Li et al. (2016b)</xref>
                </td></tr><tr><td rowspan="1" colspan="1">
                  <italic>
                    <tp:taxon-name><tp:taxon-name-part taxon-name-part-type="genus" reg="Tumularia">Tumularia</tp:taxon-name-part><tp:taxon-name-part taxon-name-part-type="species" reg="aquatica">aquatica</tp:taxon-name-part></tp:taxon-name>
                  </italic>
                </td><td rowspan="1" colspan="1"><italic><tp:taxon-name><tp:taxon-name-part taxon-name-part-type="genus" reg="Alnus">Alnus</tp:taxon-name-part><tp:taxon-name-part taxon-name-part-type="species" reg="glutinosa">glutinosa</tp:taxon-name-part></tp:taxon-name></italic>, <italic><tp:taxon-name><tp:taxon-name-part taxon-name-part-type="genus" reg="Phragmites">Phragmites</tp:taxon-name-part></tp:taxon-name></italic> sp. and <italic><tp:taxon-name><tp:taxon-name-part taxon-name-part-type="genus" reg="Quercus">Quercus</tp:taxon-name-part></tp:taxon-name></italic> sp.</td><td rowspan="1" colspan="1"><tp:taxon-name><tp:taxon-name-part taxon-name-part-type="family">Betulaceae</tp:taxon-name-part></tp:taxon-name>, <tp:taxon-name><tp:taxon-name-part taxon-name-part-type="family">Fagaceae</tp:taxon-name-part></tp:taxon-name>, and <tp:taxon-name><tp:taxon-name-part taxon-name-part-type="family">Poaceae</tp:taxon-name-part></tp:taxon-name></td><td rowspan="1" colspan="1">South Africa and the United Kingdom</td><td rowspan="1" colspan="1"><xref ref-type="bibr" rid="B230">Sivanesan (1984)</xref>; <xref ref-type="bibr" rid="B147">Marvanová and Descals (1987)</xref>; <xref ref-type="bibr" rid="B64">Farr and Rossman (2024)</xref></td></tr><tr><td rowspan="1" colspan="1">
                  <italic>
                    <tp:taxon-name><tp:taxon-name-part taxon-name-part-type="genus" reg="Tumularia">Tumularia</tp:taxon-name-part><tp:taxon-name-part taxon-name-part-type="species" reg="tuberculata">tuberculata</tp:taxon-name-part></tp:taxon-name>
                  </italic>
                </td><td rowspan="1" colspan="1"><italic><tp:taxon-name><tp:taxon-name-part taxon-name-part-type="genus" reg="Fagus">Fagus</tp:taxon-name-part><tp:taxon-name-part taxon-name-part-type="species" reg="sylvatica">sylvatica</tp:taxon-name-part></tp:taxon-name></italic>, <italic><tp:taxon-name><tp:taxon-name-part taxon-name-part-type="genus" reg="Quercus">Quercus</tp:taxon-name-part></tp:taxon-name></italic> sp.</td><td rowspan="1" colspan="1">
                  <tp:taxon-name><tp:taxon-name-part taxon-name-part-type="family">Fagaceae</tp:taxon-name-part></tp:taxon-name>
                </td><td rowspan="1" colspan="1">Hungary</td><td rowspan="1" colspan="1">
                  <xref ref-type="bibr" rid="B78">Gönczöl (1976)</xref>
                </td></tr><tr><td rowspan="1" colspan="1">
                  <italic>
                    <tp:taxon-name><tp:taxon-name-part taxon-name-part-type="genus" reg="Uzbekistanica">Uzbekistanica</tp:taxon-name-part><tp:taxon-name-part taxon-name-part-type="species" reg="pruni">pruni</tp:taxon-name-part></tp:taxon-name>
                  </italic>
                </td><td rowspan="1" colspan="1">
                  <italic>
                    <tp:taxon-name><tp:taxon-name-part taxon-name-part-type="genus" reg="Prunus">Prunus</tp:taxon-name-part><tp:taxon-name-part taxon-name-part-type="species" reg="armeniaca">armeniaca</tp:taxon-name-part></tp:taxon-name>
                  </italic>
                </td><td rowspan="1" colspan="1">
                  <tp:taxon-name><tp:taxon-name-part taxon-name-part-type="family">Rosaceae</tp:taxon-name-part></tp:taxon-name>
                </td><td rowspan="1" colspan="1">Russia</td><td rowspan="1" colspan="1">
                  <xref ref-type="bibr" rid="B112">Hyde et al. (2020)</xref>
                </td></tr><tr><td rowspan="1" colspan="1">
                  <italic>
                    <tp:taxon-name><tp:taxon-name-part taxon-name-part-type="genus" reg="Uzbekistanica">Uzbekistanica</tp:taxon-name-part><tp:taxon-name-part taxon-name-part-type="species" reg="rosae-hissaricae">rosae-hissaricae</tp:taxon-name-part></tp:taxon-name>
                  </italic>
                </td><td rowspan="1" colspan="1"><italic><tp:taxon-name><tp:taxon-name-part taxon-name-part-type="genus" reg="Rosa">Rosa</tp:taxon-name-part></tp:taxon-name></italic> sp.</td><td rowspan="1" colspan="1">
                  <tp:taxon-name><tp:taxon-name-part taxon-name-part-type="family">Rosaceae</tp:taxon-name-part></tp:taxon-name>
                </td><td rowspan="1" colspan="1">Uzbekistan</td><td rowspan="1" colspan="1">
                  <xref ref-type="bibr" rid="B275">Wanasinghe et al. (2018)</xref>
                </td></tr><tr><td rowspan="1" colspan="1">
                  <italic>
                    <tp:taxon-name><tp:taxon-name-part taxon-name-part-type="genus" reg="Uzbekistanica">Uzbekistanica</tp:taxon-name-part><tp:taxon-name-part taxon-name-part-type="species" reg="vitis-viniferae">vitis-viniferae</tp:taxon-name-part></tp:taxon-name>
                  </italic>
                </td><td rowspan="1" colspan="1">
                  <italic>
                    <tp:taxon-name><tp:taxon-name-part taxon-name-part-type="genus" reg="Vitis">Vitis</tp:taxon-name-part><tp:taxon-name-part taxon-name-part-type="species" reg="vinifera">vinifera</tp:taxon-name-part></tp:taxon-name>
                  </italic>
                </td><td rowspan="1" colspan="1">
                  <tp:taxon-name><tp:taxon-name-part taxon-name-part-type="family">Vitaceae</tp:taxon-name-part></tp:taxon-name>
                </td><td rowspan="1" colspan="1">Ukraine</td><td rowspan="1" colspan="1">
                  <xref ref-type="bibr" rid="B41">Crous et al. (2020)</xref>
                </td></tr><tr><td rowspan="1" colspan="1">
                  <italic>
                    <tp:taxon-name><tp:taxon-name-part taxon-name-part-type="genus" reg="Uzbekistanica">Uzbekistanica</tp:taxon-name-part><tp:taxon-name-part taxon-name-part-type="species" reg="yakutkhanika">yakutkhanika</tp:taxon-name-part></tp:taxon-name>
                  </italic>
                </td><td rowspan="1" colspan="1"><italic><tp:taxon-name><tp:taxon-name-part taxon-name-part-type="genus" reg="Rosa">Rosa</tp:taxon-name-part></tp:taxon-name></italic> sp.</td><td rowspan="1" colspan="1">
                  <tp:taxon-name><tp:taxon-name-part taxon-name-part-type="family">Rosaceae</tp:taxon-name-part></tp:taxon-name>
                </td><td rowspan="1" colspan="1">Uzbekistan</td><td rowspan="1" colspan="1">
                  <xref ref-type="bibr" rid="B275">Wanasinghe et al. (2018)</xref>
                </td></tr><tr><td rowspan="1" colspan="1">
                  <italic>
                    <tp:taxon-name><tp:taxon-name-part taxon-name-part-type="genus" reg="Xenostigmina">Xenostigmina</tp:taxon-name-part><tp:taxon-name-part taxon-name-part-type="species" reg="aceris">aceris</tp:taxon-name-part></tp:taxon-name>
                  </italic>
                </td><td rowspan="1" colspan="1">
                  <italic>
                    <tp:taxon-name><tp:taxon-name-part taxon-name-part-type="genus" reg="Acer">Acer</tp:taxon-name-part><tp:taxon-name-part taxon-name-part-type="species" reg="macrophyllum">macrophyllum</tp:taxon-name-part></tp:taxon-name>
                  </italic>
                </td><td rowspan="1" colspan="1">
                  <tp:taxon-name><tp:taxon-name-part taxon-name-part-type="family">Sapindaceae</tp:taxon-name-part></tp:taxon-name>
                </td><td rowspan="1" colspan="1">The United States</td><td rowspan="1" colspan="1">
                  <xref ref-type="bibr" rid="B86">Hashimoto et al. (2017)</xref>
[truncated: 223,888 more chars]
