# Supplementary material for: ﻿An overview of Melanommataceae (Pleosporales, Dothideomycetes): Current insight into the host associations and geographical distribution with some interesting novel additions from plant litter
Source: MycoKeys. 2024 Jun 17;106:43–96. doi: 10.3897/mycokeys.106.125044 (PMC11196893; doi:10.3897/mycokeys.106.125044)
Supplement: XML Treatment for Melanomma populicola [file mycokeys.106.125044-treatment9.xml]

<!DOCTYPE tp:taxon-treatment
  PUBLIC "-//TaxonX//DTD Taxonomic Treatment Publishing DTD v0 20100105//EN" "tax-treatment-NSO.dtd">
<tp:taxon-treatment xmlns:tp="http://www.plazi.org/taxpub"><tp:treatment-meta><kwd-group><label>Taxon classification</label><kwd>
                <named-content content-type="kingdom">Fungi</named-content>
              </kwd></kwd-group><mixed-citation publication-type="journal"><person-group><name><surname>Tennakoon</surname><given-names>Danushka S.</given-names></name><name><surname>Thambugala</surname><given-names>Kasun M.</given-names></name><name><surname>de Silva</surname><given-names>Nimali I.</given-names></name><name><surname>Song</surname><given-names>Hai-Yan</given-names></name><name><surname>Suwannarach</surname><given-names>Nakarin</given-names></name><name><surname>Chen</surname><given-names>Fu-Sheng</given-names></name><name><surname>Hu</surname><given-names>Dian-Ming</given-names></name></person-group><article-title>﻿An overview of <tp:taxon-name><tp:taxon-name-part taxon-name-part-type="family">Melanommataceae</tp:taxon-name-part></tp:taxon-name> (<tp:taxon-name><tp:taxon-name-part taxon-name-part-type="order">Pleosporales</tp:taxon-name-part></tp:taxon-name>, <tp:taxon-name><tp:taxon-name-part taxon-name-part-type="class">Dothideomycetes</tp:taxon-name-part></tp:taxon-name>): Current insight into the host associations and geographical distribution with some interesting novel additions from plant litter</article-title><source>MycoKeys</source><day>17</day><month>06</month><year>2024</year><volume>106</volume><fpage>43</fpage><lpage>96</lpage><pub-id pub-id-type="doi">10.3897/mycokeys.106.125044</pub-id></mixed-citation></tp:treatment-meta><tp:nomenclature><label>﻿</label><tp:taxon-name>
              <object-id xmlns:xlink="http://www.w3.org/1999/xlink" content-type="arpha" xlink:type="simple">61DD9169-8B6F-5F38-893C-C3049222A7AA</object-id>
              <tp:taxon-name-part taxon-name-part-type="genus" reg="Melanomma">Melanomma</tp:taxon-name-part>
              <tp:taxon-name-part taxon-name-part-type="species" reg="populicola">populicola</tp:taxon-name-part>
              <object-id xmlns:xlink="http://www.w3.org/1999/xlink" xlink:type="simple">Index Fungorum: IF552757</object-id>
              <object-id xmlns:xlink="http://www.w3.org/1999/xlink" xlink:type="simple">Facesoffungi Number: FoF2887</object-id>
            </tp:taxon-name><tp:taxon-authority>Crous &amp; R.K. Schumach, Fungal Systematics and Evolution 6: 201 (2020)</tp:taxon-authority><xref ref-type="fig" rid="F7">Fig. 8</xref></tp:nomenclature><tp:treatment-sec sec-type="Basionym" id="SECID0EACKM"><title>Basionym.</title><p><italic><tp:taxon-name><tp:taxon-name-part taxon-name-part-type="genus" reg="Aposphaeria">Aposphaeria</tp:taxon-name-part><tp:taxon-name-part taxon-name-part-type="species" reg="populina">populina</tp:taxon-name-part></tp:taxon-name></italic> Died., Krypt.-Fl. Brandenburg (Leipzig) 9: 206 (1912).</p></tp:treatment-sec><tp:treatment-sec sec-type="Synonym" id="SECID0ERCKM"><title>Synonym.</title><p><italic><tp:taxon-name><tp:taxon-name-part taxon-name-part-type="genus" reg="Melanomma">Melanomma</tp:taxon-name-part><tp:taxon-name-part taxon-name-part-type="species" reg="populinum">populinum</tp:taxon-name-part></tp:taxon-name></italic> (Died.) Phukhams. &amp; K.D. Hyde [as ‘<italic>populina</italic>’], Fungal Diversity 83: 49. 2017.</p></tp:treatment-sec><tp:treatment-sec sec-type="description" id="SECID0EEDKM"><title>Description.</title><p><bold><italic>Saprobic</italic></bold> on dead stem of <italic><tp:taxon-name><tp:taxon-name-part taxon-name-part-type="genus" reg="Fagus">Fagus</tp:taxon-name-part><tp:taxon-name-part taxon-name-part-type="species" reg="sylvatica">sylvatica</tp:taxon-name-part></tp:taxon-name></italic> L. (<tp:taxon-name><tp:taxon-name-part taxon-name-part-type="family">Fagaceae</tp:taxon-name-part></tp:taxon-name>). <bold>Sexual morph: <italic>Ascomata</italic></bold> 130–200 × 200–300 µm (<italic>x̄</italic> = 150 × 255 μm, n = 15), solitary or scattered, immersed, erumpent through host surface, black, multi-loculate, globose to subglobose, ostiolate. <bold><italic>Peridium</italic></bold> 10–15 μm wide, thick-walled, carbonaceous, composed of several layers of light brown to dark brown pseudoparenchymatous cells, cells towards the inside hyaline, arranged in a <bold><italic>textura angularis</italic></bold>, fusing at the outside indistinguishable from the host tissues. <bold><italic>Hamathecium</italic></bold> comprising numerous, 1–2 µm wide, hyaline, septate, filiform pseudoparaphyses. <bold><italic>Asci</italic></bold> 80–110 × 6–8 μm (<italic>x̄</italic> = 96 × 7 μm, n = 20), 8-spored, bitunicate, fissitunicate, cylindrical, apically rounded, short pedicellate with furcate end, with an indistinct ocular chamber. <bold><italic>Ascospores</italic></bold> 13–17 × 4–5.2 μm (<italic>x̄</italic> = 15 × 4.8 μm, n = 35), overlapping, 1–2-seriate, ellipsoid, initially hyaline, becoming light brown at maturity, 3-septate, straight to slightly curved, slightly constricted at the septa, guttulate, smooth-walled. <bold>Asexual morph</bold>: See <xref ref-type="bibr" rid="B41">Crous et al. (2020)</xref>.</p><fig id="F7" position="float" orientation="portrait"><object-id xmlns:xlink="http://www.w3.org/1999/xlink" content-type="doi" xlink:type="simple">10.3897/mycokeys.106.125044.figure8</object-id><object-id xmlns:xlink="http://www.w3.org/1999/xlink" content-type="arpha" xlink:type="simple">65D00F31-2A9B-5BF2-B9CD-9C31AB493ABA</object-id><label>Figure 8.</label><caption><p><italic><tp:taxon-name><tp:taxon-name-part taxon-name-part-type="genus" reg="Melanomma">Melanomma</tp:taxon-name-part><tp:taxon-name-part taxon-name-part-type="species" reg="populicola">populicola</tp:taxon-name-part></tp:taxon-name></italic> (<named-content xmlns:xlink="http://www.w3.org/1999/xlink" content-type="dwc:institutional_code" xlink:title="Herbarium of Fungi, Jiangxi Agricultural University" xlink:href="http://grbio.org/institution/jiangxi-agricultural-university" xlink:type="simple">HFJAU</named-content>10335, new host record) <bold>a</bold> appearance of ascomata on the host <bold>b</bold> close-up of ascoma <bold>c</bold> vertical section of an ascoma <bold>d</bold> peridium <bold>e</bold> pseudoparaphyses <bold>f–h</bold> asci <bold>i–n</bold> ascospores. Scale bars: 75 µm (<bold>c</bold>); 10 µm (<bold>d</bold>); 40 µm (<bold>e–h</bold>); 10 µm (<bold>i–n</bold>).</p></caption><graphic xmlns:xlink="http://www.w3.org/1999/xlink" xlink:href="mycokeys-106-043-g008.jpg" position="float" orientation="portrait" xlink:type="simple" id="oo_1072309.jpg"><uri content-type="original_file" xlink:type="simple">https://binary.pensoft.net/fig/1072309</uri></graphic></fig></tp:treatment-sec><tp:treatment-sec sec-type="material" id="SECID0EMGKM"><title>Material examined.</title><p>China, Kunming, on a dead stem of <italic><tp:taxon-name><tp:taxon-name-part taxon-name-part-type="genus" reg="Fagus">Fagus</tp:taxon-name-part><tp:taxon-name-part taxon-name-part-type="species" reg="sylvatica">sylvatica</tp:taxon-name-part></tp:taxon-name></italic> (<tp:taxon-name><tp:taxon-name-part taxon-name-part-type="family">Fagaceae</tp:taxon-name-part></tp:taxon-name>), 25 July 2016, D. S. Tennakoon, KDS25 (<named-content xmlns:xlink="http://www.w3.org/1999/xlink" content-type="dwc:institutional_code" xlink:title="Herbarium of Fungi, Jiangxi Agricultural University" xlink:href="http://grbio.org/institution/jiangxi-agricultural-university" xlink:type="simple">HFJAU</named-content>10335).</p></tp:treatment-sec><tp:treatment-sec sec-type="Known hosts" id="SECID0ECHKM"><title>Known hosts.</title><p><italic><tp:taxon-name><tp:taxon-name-part taxon-name-part-type="genus" reg="Populus">Populus</tp:taxon-name-part><tp:taxon-name-part taxon-name-part-type="species" reg="canadensis">canadensis</tp:taxon-name-part></tp:taxon-name></italic>, <italic><tp:taxon-name><tp:taxon-name-part taxon-name-part-type="genus" reg="Picea">Picea</tp:taxon-name-part><tp:taxon-name-part taxon-name-part-type="species" reg="abies">abies</tp:taxon-name-part></tp:taxon-name></italic>, <italic><tp:taxon-name><tp:taxon-name-part taxon-name-part-type="genus" reg="Quercus">Quercus</tp:taxon-name-part></tp:taxon-name></italic> sp., <italic><tp:taxon-name><tp:taxon-name-part taxon-name-part-type="genus" reg="Sorbus">Sorbus</tp:taxon-name-part><tp:taxon-name-part taxon-name-part-type="species" reg="aucuparia">aucuparia</tp:taxon-name-part></tp:taxon-name></italic> (<xref ref-type="bibr" rid="B41">Crous et al. 2020</xref>; this study).</p></tp:treatment-sec><tp:treatment-sec sec-type="distribution" id="SECID0EUIKM"><title>Known distribution.</title><p>China, Germany, The Netherlands (<xref ref-type="bibr" rid="B41">Crous et al. 2020</xref>; this study).</p></tp:treatment-sec><tp:treatment-sec sec-type="notes" id="SECID0E5IKM"><title>Notes.</title><p><italic><tp:taxon-name><tp:taxon-name-part taxon-name-part-type="genus" reg="Melanomma">Melanomma</tp:taxon-name-part><tp:taxon-name-part taxon-name-part-type="species" reg="populicola">populicola</tp:taxon-name-part></tp:taxon-name></italic> was introduced by <xref ref-type="bibr" rid="B46">Diedicke (1912)</xref> as <italic><tp:taxon-name><tp:taxon-name-part taxon-name-part-type="genus" reg="Aposphaeria">Aposphaeria</tp:taxon-name-part><tp:taxon-name-part taxon-name-part-type="species" reg="populina">populina</tp:taxon-name-part></tp:taxon-name></italic>, which was a phoma-like species collected from <italic><tp:taxon-name><tp:taxon-name-part taxon-name-part-type="genus" reg="Populus">Populus</tp:taxon-name-part><tp:taxon-name-part taxon-name-part-type="species" reg="canadensis">canadensis</tp:taxon-name-part></tp:taxon-name></italic>. An epitype for <italic><tp:taxon-name><tp:taxon-name-part taxon-name-part-type="genus" reg="Aposphaeria">A.</tp:taxon-name-part><tp:taxon-name-part taxon-name-part-type="species" reg="populina">populina</tp:taxon-name-part></tp:taxon-name></italic> was established by <xref ref-type="bibr" rid="B42">De Gruyter et al. (2013)</xref>. <xref ref-type="bibr" rid="B265">Tibpromma et al. (2017)</xref> synonymised <italic><tp:taxon-name><tp:taxon-name-part taxon-name-part-type="genus" reg="Aposphaeria">A.</tp:taxon-name-part><tp:taxon-name-part taxon-name-part-type="species" reg="populina">populina</tp:taxon-name-part></tp:taxon-name></italic> under <italic><tp:taxon-name><tp:taxon-name-part taxon-name-part-type="genus" reg="Melanomma">Melanomma</tp:taxon-name-part></tp:taxon-name></italic> and erected as <italic><tp:taxon-name><tp:taxon-name-part taxon-name-part-type="genus" reg="Melanomma">M.</tp:taxon-name-part><tp:taxon-name-part taxon-name-part-type="species" reg="populina">populina</tp:taxon-name-part></tp:taxon-name></italic>. Subsequently, this was validated by <xref ref-type="bibr" rid="B41">Crous et al. (2020)</xref> and erected as <italic><tp:taxon-name><tp:taxon-name-part taxon-name-part-type="genus" reg="Melanomma">M.</tp:taxon-name-part><tp:taxon-name-part taxon-name-part-type="species" reg="populicola">populicola</tp:taxon-name-part></tp:taxon-name></italic>. Morphological characteristics of our collection (<named-content xmlns:xlink="http://www.w3.org/1999/xlink" content-type="dwc:institutional_code" xlink:title="Herbarium of Fungi, Jiangxi Agricultural University" xlink:href="http://grbio.org/institution/jiangxi-agricultural-university" xlink:type="simple">HFJAU</named-content>10335) fit well with the <italic><tp:taxon-name><tp:taxon-name-part taxon-name-part-type="genus" reg="Melanomma">M.</tp:taxon-name-part><tp:taxon-name-part taxon-name-part-type="species" reg="populicola">populicola</tp:taxon-name-part></tp:taxon-name></italic> in having black, globose to subglobose ascomata, cylindrical, apically rounded asci and ellipsoid, 3-septate, light brown ascospores. In addition, there are overlapping size ranges of asci (80–110 × 6–8 μm vs. 91–106 × 6.5–7.5 μm) and ascospores (13–17 × 4–5.2 μm vs. 15.1 × 5 μm) (<xref ref-type="bibr" rid="B41">Crous et al. 2020</xref>). Multi-gene phylogeny also shows that our collection groups with <italic><tp:taxon-name><tp:taxon-name-part taxon-name-part-type="genus" reg="Melanomma">M.</tp:taxon-name-part><tp:taxon-name-part taxon-name-part-type="species" reg="populicola">populicola</tp:taxon-name-part></tp:taxon-name></italic> isolates in a 99% <abbrev xmlns:xlink="http://www.w3.org/1999/xlink" xlink:title="Maximum Likelihood" id="ABBRID0ECNKM" xlink:type="simple">ML</abbrev> and 0.99 BYPP supported clade. Therefore, we introduce our collections as a new host record of <italic><tp:taxon-name><tp:taxon-name-part taxon-name-part-type="genus" reg="Melanomma">M.</tp:taxon-name-part><tp:taxon-name-part taxon-name-part-type="species" reg="populicola">populicola</tp:taxon-name-part></tp:taxon-name></italic> from <italic><tp:taxon-name><tp:taxon-name-part taxon-name-part-type="genus" reg="Fagus">Fagus</tp:taxon-name-part><tp:taxon-name-part taxon-name-part-type="species" reg="sylvatica">sylvatica</tp:taxon-name-part></tp:taxon-name></italic>.</p></tp:treatment-sec><ref-list><ref id="B41"><mixed-citation xmlns:xlink="http://www.w3.org/1999/xlink" xlink:type="simple"><person-group><name name-style="western"><surname>Crous</surname><given-names>PW</given-names></name><name name-style="western"><surname>Wingfield</surname><given-names>MJ</given-names></name><name name-style="western"><surname>Schumacher</surname><given-names>RK</given-names></name><name name-style="western"><surname>Akulov</surname><given-names>A</given-names></name><name name-style="western"><surname>Bulgakov</surname><given-names>TS</given-names></name><name name-style="western"><surname>Carnegie</surname><given-names>AJ</given-names></name><name name-style="western"><surname>Jurjević</surname><given-names>Ž</given-names></name><name name-style="western"><surname>Decock</surname><given-names>C</given-names></name><name name-style="western"><surname>Denman</surname><given-names>S</given-names></name><name name-style="western"><surname>Lombard</surname><given-names>L</given-names></name><name name-style="western"><surname>Lawrence</surname><given-names>DP</given-names></name><name name-style="western"><surname>Stack</surname><given-names>AJ</given-names></name><name name-style="western"><surname>Gordon</surname><given-names>TR</given-names></name><name name-style="western"><surname>Bostock</surname><given-names>RM</given-names></name><name name-style="western"><surname>Burgess</surname><given-names>T</given-names></name><name name-style="western"><surname>Summerell</surname><given-names>BA</given-names></name><name name-style="western"><surname>Taylor</surname><given-names>PWJ</given-names></name><name name-style="western"><surname>Edwards</surname><given-names>J</given-names></name><name name-style="western"><surname>Hou</surname><given-names>LW</given-names></name><name name-style="western"><surname>Cai</surname><given-names>L</given-names></name><name name-style="western"><surname>Rossman</surname><given-names>AY</given-names></name><name name-style="western"><surname>Wöhner</surname><given-names>T</given-names></name><name name-style="western"><surname>Allen</surname><given-names>WC</given-names></name><name name-style="western"><surname>Castlebury</surname><given-names>LA</given-names></name><name name-style="western"><surname>Visagie</surname><given-names>CM</given-names></name><name name-style="western"><surname>Groenewald</surname><given-names>JZ</given-names></name></person-group> (<year>2020</year>) <article-title>New and Interesting <tp:taxon-name><tp:taxon-name-part taxon-name-part-type="kingdom">Fungi</tp:taxon-name-part></tp:taxon-name>. 3.</article-title><source>Fungal Systematics and Evolution</source><volume>6</volume>(<issue>1</issue>): <fpage>157</fpage>–<lpage>231</lpage>. <ext-link xlink:href="10.3114/fuse.2020.06.09" ext-link-type="doi" xlink:type="simple">https://doi.org/10.3114/fuse.2020.06.09</ext-link></mixed-citation></ref><ref id="B46"><mixed-citation xmlns:xlink="http://www.w3.org/1999/xlink" xlink:type="simple"><person-group><name name-style="western"><surname>Diedicke</surname><given-names>H</given-names></name></person-group> (<year>1912</year>) <article-title><tp:taxon-name><tp:taxon-name-part taxon-name-part-type="suborder">Sphaeropsideae</tp:taxon-name-part></tp:taxon-name>. Kryptogamen–Flora der Mark Brandenburg.</article-title><volume>9</volume>(<issue>1</issue>): <fpage>1</fpage>–<lpage>240</lpage>.</mixed-citation></ref><ref id="B42"><mixed-citation xmlns:xlink="http://www.w3.org/1999/xlink" xlink:type="simple"><person-group><name name-style="western"><surname>De Gruyter</surname><given-names>J</given-names></name><name name-style="western"><surname>Woudenberg</surname><given-names>JHC</given-names></name><name name-style="western"><surname>Aveskamp</surname><given-names>MM</given-names></name><name name-style="western"><surname>Verkley</surname><given-names>GJM</given-names></name><name name-style="western"><surname>Groenewald</surname><given-names>JZ</given-names></name><name name-style="western"><surname>Crous</surname><given-names>PW</given-names></name></person-group> (<year>2013</year>) <article-title>Redisposition of Phoma–like anamorphs in <tp:taxon-name><tp:taxon-name-part taxon-name-part-type="order">Pleosporales</tp:taxon-name-part></tp:taxon-name>.</article-title><source>Studies in Mycology</source><volume>75</volume>: <fpage>1</fpage>–<lpage>36</lpage>. <ext-link xlink:href="10.3114/sim0004" ext-link-type="doi" xlink:type="simple">https://doi.org/10.3114/sim0004</ext-link></mixed-citation></ref><ref id="B265"><mixed-citation xmlns:xlink="http://www.w3.org/1999/xlink" xlink:type="simple"><person-group><name name-style="western"><surname>Tibpromma</surname><given-names>S</given-names></name><name name-style="western"><surname>Hyde</surname><given-names>KD</given-names></name><name name-style="western"><surname>Jeewon</surname><given-names>R</given-names></name><name name-style="western"><surname>Maharachchikumbura</surname><given-names>SS</given-names></name><name name-style="western"><surname>Liu</surname><given-names>JK</given-names></name><name name-style="western"><surname>Bhat</surname><given-names>DJ</given-names></name><name name-style="western"><surname>Jones</surname><given-names>EBG</given-names></name><name name-style="western"><surname>McKenzie</surname><given-names>E</given-names></name><name name-style="western"><surname>Camporesi</surname><given-names>E</given-names></name><name name-style="western"><surname>Bulgakov</surname><given-names>TS</given-names></name><name name-style="western"><surname>Doilom</surname><given-names>M</given-names></name><name name-style="western"><surname>Santiago</surname><given-names>AM</given-names></name><name name-style="western"><surname>Das</surname><given-names>K</given-names></name><name name-style="western"><surname>Manimohan</surname><given-names>P</given-names></name><name name-style="western"><surname>Gibertoni</surname><given-names>TB</given-names></name><name name-style="western"><surname>Lim</surname><given-names>YW</given-names></name><name name-style="western"><surname>Ekanayaka</surname><given-names>AH</given-names></name><name name-style="western"><surname>Thongbai</surname><given-names>B</given-names></name><name name-style="western"><surname>Lee</surname><given-names>HB</given-names></name><name name-style="western"><surname>Yang</surname><given-names>J</given-names></name><name name-style="western"><surname>Kirk</surname><given-names>PM</given-names></name><name name-style="western"><surname>Sysouphanthong</surname><given-names>P</given-names></name><name name-style="western"><surname>Singh</surname><given-names>SK</given-names></name><name name-style="western"><surname>Boonmee</surname><given-names>S</given-names></name><name name-style="western"><surname>Dong</surname><given-names>W</given-names></name><name name-style="western"><surname>Raj</surname><given-names>KN</given-names></name><name name-style="western"><surname>Latha</surname><given-names>KP</given-names></name><name name-style="western"><surname>Phookamsak</surname><given-names>R</given-names></name><name name-style="western"><surname>Phukhamsakda</surname><given-names>C</given-names></name><name name-style="western"><surname>Konta</surname><given-names>S</given-names></name><name name-style="western"><surname>Jayasiri</surname><given-names>SC</given-names></name><name name-style="western"><surname>Norphanphoun</surname><given-names>C</given-names></name><name name-style="western"><surname>Tennakoon</surname><given-names>D</given-names></name><name name-style="western"><surname>Li</surname><given-names>J</given-names></name><name name-style="western"><surname>Dayarathne</surname><given-names>MC</given-names></name><name name-style="western"><surname>Perera</surname><given-names>RH</given-names></name><name name-style="western"><surname>Xiao</surname><given-names>Y</given-names></name><name name-style="western"><surname>Wanasinghe</surname><given-names>DN</given-names></name><name name-style="western"><surname>Senanayake</surname><given-names>IC</given-names></name><name name-style="western"><surname>Goonasekara</surname><given-names>ID</given-names></name><name name-style="western"><surname>Silva</surname><given-names>NI</given-names></name><name name-style="western"><surname>Mapook</surname><given-names>A</given-names></name><name name-style="western"><surname>Jayawardena</surname><given-names>RS</given-names></name><name name-style="western"><surname>Dissanayake</surname><given-names>AJ</given-names></name><name name-style="western"><surname>Manawasinghe</surname><given-names>IS</given-names></name><name name-style="western"><surname>Chethana</surname><given-names>KW</given-names></name><name name-style="western"><surname>Luo</surname><given-names>Z</given-names></name><name name-style="western"><surname>Hapuarachchi</surname><given-names>KK</given-names></name><name name-style="western"><surname>Baghela</surname><given-names>A</given-names></name><name name-style="western"><surname>Soares</surname><given-names>AM</given-names></name><name name-style="western"><surname>Vizzini</surname><given-names>A</given-names></name><name name-style="western"><surname>Meiras-Ottoni</surname><given-names>A</given-names></name><name name-style="western"><surname>Mešić</surname><given-names>A</given-names></name><name name-style="western"><surname>Dutta</surname><given-names>AK</given-names></name><name name-style="western"><surname>Souza</surname><given-names>CA</given-names></name><name name-style="western"><surname>Richter</surname><given-names>C</given-names></name><name name-style="western"><surname>Lin</surname><given-names>C</given-names></name><name name-style="western"><surname>Chakrabarty</surname><given-names>D</given-names></name><name name-style="western"><surname>Daranagama</surname><given-names>DA</given-names></name><name name-style="western"><surname>Lima</surname><given-names>DX</given-names></name><name name-style="western"><surname>Chakraborty</surname><given-names>D</given-names></name><name name-style="western"><surname>Ercole</surname><given-names>E</given-names></name><name name-style="western"><surname>Wu</surname><given-names>F</given-names></name><name name-style="western"><surname>Simonini</surname><given-names>G</given-names></name><name name-style="western"><surname>Vasquez</surname><given-names>G</given-names></name><name name-style="western"><surname>Silva</surname><given-names>GA</given-names></name><name name-style="western"><surname>Plautz</surname><given-names>HL</given-names></name><name name-style="western"><surname>Ariyawansa</surname><given-names>HA</given-names></name><name name-style="western"><surname>Lee</surname><given-names>HS</given-names></name><name name-style="western"><surname>Kušan</surname><given-names>I</given-names></name><name name-style="western"><surname>Song</surname><given-names>J</given-names></name><name name-style="western"><surname>Sun</surname><given-names>J</given-names></name><name name-style="western"><surname>Karmakar</surname><given-names>J</given-names></name><name name-style="western"><surname>Hu</surname><given-names>K</given-names></name><name name-style="western"><surname>Semwal</surname><given-names>KC</given-names></name><name name-style="western"><surname>Thambugala</surname><given-names>KM</given-names></name><name name-style="western"><surname>Voigt</surname><given-names>K</given-names></name><name name-style="western"><surname>Acharya</surname><given-names>K</given-names></name><name name-style="western"><surname>Rajeshkumar</surname><given-names>KC</given-names></name><name name-style="western"><surname>Ryvarden</surname><given-names>L</given-names></name><name name-style="western"><surname>Jadan</surname><given-names>M</given-names></name><name name-style="western"><surname>Hosen</surname><given-names>MI</given-names></name><name name-style="western"><surname>Mikšík</surname><given-names>M</given-names></name><name name-style="western"><surname>Samarakoon</surname><given-names>MA</given-names></name><name name-style="western"><surname>Wijayawardene</surname><given-names>NN</given-names></name><name name-style="western"><surname>Kim</surname><given-names>NK</given-names></name><name name-style="western"><surname>Matočec</surname><given-names>N</given-names></name><name name-style="western"><surname>Singh</surname><given-names>PN</given-names></name><name name-style="western"><surname>Tian</surname><given-names>Q</given-names></name><name name-style="western"><surname>Bhatt</surname><given-names>RP</given-names></name><name name-style="western"><surname>Oliveira</surname><given-names>RJ</given-names></name><name name-style="western"><surname>Tulloss</surname><given-names>RE</given-names></name><name name-style="western"><surname>Aamir</surname><given-names>S</given-names></name><name name-style="western"><surname>Kaewchai</surname><given-names>S</given-names></name><name name-style="western"><surname>Marathe</surname><given-names>SD</given-names></name><name name-style="western"><surname>Khan</surname><given-names>S</given-names></name><name name-style="western"><surname>Hongsanan</surname><given-names>S</given-names></name><name name-style="western"><surname>Adhikari</surname><given-names>S</given-names></name><name name-style="western"><surname>Mehmood</surname><given-names>T</given-names></name><name name-style="western"><surname>Bandyopadhyay</surname><given-names>TK</given-names></name><name name-style="western"><surname>Svetasheva</surname><given-names>TY</given-names></name><name name-style="western"><surname>Nguyen</surname><given-names>TT</given-names></name><name name-style="western"><surname>Antonín</surname><given-names>V</given-names></name><name name-style="western"><surname>Li</surname><given-names>W</given-names></name><name name-style="western"><surname>Wang</surname><given-names>Y</given-names></name><name name-style="western"><surname>Indoliya</surname><given-names>Y</given-names></name><name name-style="western"><surname>Tkalčec</surname><given-names>Z</given-names></name><name name-style="western"><surname>Elgorban</surname><given-names>AM</given-names></name><name name-style="western"><surname>Bahkali</surname><given-names>AH</given-names></name><name name-style="western"><surname>Tang</surname><given-names>A</given-names></name><name name-style="western"><surname>Su</surname><given-names>H</given-names></name><name name-style="western"><surname>Zhang</surname><given-names>H</given-names></name><name name-style="western"><surname>Promputtha</surname><given-names>I</given-names></name><name name-style="western"><surname>Luangsa-Ard</surname><given-names>J</given-names></name><name name-style="western"><surname>Xu</surname><given-names>J</given-names></name><name name-style="western"><surname>Yan</surname><given-names>J</given-names></name><name name-style="western"><surname>Kang</surname><given-names>JC</given-names></name><name name-style="western"><surname>Stadler</surname><given-names>M</given-names></name><name name-style="western"><surname>Mortimer</surname><given-names>PE</given-names></name><name name-style="western"><surname>Chomnunti</surname><given-names>P</given-names></name><name name-style="western"><surname>Zhao</surname><given-names>Q</given-names></name><name name-style="western"><surname>Phillips</surname><given-names>AJ</given-names></name><name name-style="western"><surname>Nontachaiyapoom</surname><given-names>S</given-names></name><name name-style="western"><surname>Wen</surname><given-names>T</given-names></name><name name-style="western"><surname>Karunarathna</surname><given-names>SC</given-names></name></person-group> (<year>2017</year>) <article-title>Fungal diversity notes 491–602: Taxonomic and phylogenetic contributions to fungal taxa.</article-title><source>Fungal Diversity</source><volume>83</volume>(<issue>1</issue>): <fpage>1</fpage>–<lpage>261</lpage>. <ext-link xlink:href="10.1007/s13225-017-0378-0" ext-link-type="doi" xlink:type="simple">https://doi.org/10.1007/s13225-017-0378-0</ext-link></mixed-citation></ref></ref-list></tp:taxon-treatment>
